# Supplementary material for: Expression of immune response genes in human corneal epithelial cells interacting with Aspergillus flavus conidia
Source: BMC Genomics. 2022 Jan 5;23:5. doi: 10.1186/s12864-021-08218-5 (PMC8728928; doi:10.1186/s12864-021-08218-5)
Supplement: Supplementary file 1 — Additional file 1: Table S1. RNA transcript data for 595 genes profiled using NanoString’s Immunological Panel for RCB2280 cells infected with clinical isolates of A. flavus. [file 12864_2021_8218_MOESM1_ESM.xlsx]

## Sheet: Sheet1
Genes	RCB2280 control I	RCB2280 control II	RCB2280-CI1698 I	RCB2280-CI1698 II	RCB2280-CI1123 I	RCB2280-CI1123 II
VTN	4.47727	4.44942	4.6748	4.42402	4.21265	4.29482
HLA-DQB1	4.06223	3.44942	2.97436	3.61667	4.11311	3.36882
KIT	4.14024	3.65587	3.78171	4.0317	4.21265	3.74733
LAG3	5.31857	5.65587	4.29629	5.55527	5.25996	5.71932
SOCS3	6.82305	7.08883	7.08288	7.26052	7.22462	7.54674
TCF7	6.14024	5.9778	5.857	6.0317	6.08712	6.27571
IKBKB	7.76267	7.47008	7.27814	7.14023	7.37185	7.45628
KLRC2	2.69966	3.74898	3.14428	2.83906	3.47568	2.63185
ITGA6	10.9367	10.8725	11.0105	11.1225	11.1598	10.9515
CXCR4	5.4469	4.99691	5.6748	5.31711	5.55369	4.90487
NFKBIZ	6.96913	6.98738	6.64678	6.75962	6.78149	7.42193
ATG5	9.95705	10.0378	9.92564	9.98735	9.93329	9.92801
MAPK14	9.83629	9.87568	9.79772	9.80319	9.90008	9.86067
IL32	15.3711	14.3467	14.2823	14.5558	15.0383	14.2968
CFB	7.04206	7.31883	6.83234	6.9859	6.86035	7.04689
CXCL1	6.33525	5.77135	6.75572	7.66833	6.92047	7.04689
CEACAM1	4.41587	4.1413	4.06182	3.20163	3.89072	4.43921
C8A	4.14024	2.74898	3.14428	2.83906	2.89072	1.63185
CFP	3.47727	2.55633	2.78171	2.0317	3.11311	2.63185
LILRA5	3.59275	3.65587	2.97436	3.0317	3.89072	3.85425
IL10RA	3.59275	3.65587	3.78171	3.61667	3.30576	3.85425
IL17A	3.7992	3.44942	3.43379	3.61667	1.30576	2.36882
TP53	11.212	11.3521	11.2175	11.148	11.1099	11.0858
MAPK1	10.8588	10.9456	10.8585	10.8622	10.7077	10.6772
CCRL2	4.97977	4.79337	4.6748	4.73214	4.82932	4.80178
BTK	2.89231	2.33394	2.29629	2.35363	3.30576	2.63185
KLRK1	3.47727	2.33394	2.97436	3.0317	3.47568	3.04689
TICAM1	6.78713	6.66784	6.72924	7.04293	7.08712	7.08031
CMKLR1	3.59275	2.74898	3.43379	2.0317	3.11311	2.04689
ARG1	4.21424	3.9189	3.88125	3.73214	3.76519	3.63185
IDO1	4.41587	5.58187	5.18381	5.52356	5.47568	5.95378
IL17B	3.47727	2.9189	2.78171	3.73214	2.62769	3.04689
TNFRSF13C	4.69966	4.50387	4.55932	4.11917	4.39322	4.74733
CD6	2.21424	-0.251022	-0.0256431	0.0317035	0.30576	2.36882
CTSG	3.21424	2.9189	2.55932	3.0317	2.30576	2.36882
BAX	11.0635	11.101	10.9538	10.9408	11.1544	11.1935
KIR_Inhibiting_Subgroup_1	3.21424	2.55633	2.97436	3.83906	1.30576	3.04689
NOTCH2	10.4526	10.4649	10.6886	10.6601	10.7215	10.5176
TNFRSF4	0.89231	3.74898	3.29629	1.0317	3.47568	2.85425
TGFBR1	8.10663	8.1413	8.24582	8.22646	8.25413	8.26121
C7	3.89231	3.44942	2.29629	3.20163	3.62769	3.85425
CD40	9.86816	9.86792	9.81198	9.81306	9.95322	9.89708
CCL15	2.69966	3.20841	2.29629	2.61667	3.30576	3.21682
ICAM3	7.84068	7.83113	7.89917	7.81961	7.87562	7.95378
SKI	9.76113	9.84306	9.78974	9.89434	9.94781	9.93716
ATG10	6.46217	6.54339	6.61821	6.50744	6.73202	6.45628
C4BPA	2.21424	2.55633	3.14428	3.0317	3.30576	2.85425
C8G	4.14024	3.9189	3.14428	3.49114	3.76519	3.36882
ABL1	7.69966	7.80967	7.82611	7.81306	7.60038	7.73339
IL1RL1	4.75029	4.1413	5.06182	4.55527	4.76519	4.80178
PDCD1	4.59275	3.44942	3.97436	3.49114	3.62769	3.63185
CTNNB1	13.1338	13.1651	13.1323	13.162	13.1544	13.1034
MAP4K2	7.76267	7.59447	7.6748	7.58629	7.53458	7.76799
RELA	8.35992	8.26073	8.24114	8.16099	8.32257	8.41758
CCL22	3.47727	3.07091	3.29629	3.73214	3.62769	3.95378
IKBKE	8.32694	8.26861	8.23174	8.27963	8.54416	8.27089
AICDA	3.35174	3.20841	2.97436	3.73214	2.62769	3.21682
THY1	2.69966	3.33394	3.43379	2.83906	2.89072	3.36882
LIF	9.18923	9.2862	9.24582	9.2938	9.47318	9.78836
MRC1	3.35174	2.33394	2.55932	2.83906	1.89072	3.21682
CD40LG	3.59275	3.33394	2.97436	3.49114	2.62769	2.63185
MALT1	9.92711	9.94127	9.89917	10.0118	9.88696	9.86547
IL1RN	6.88099	6.9778	6.51352	6.66106	6.30576	6.31368
CXCL9	3.06223	2.07091	2.78171	3.20163	2.30576	2.85425
HFE	7.17771	7.44247	7.1241	7.23138	7.12594	7.12371
CCL7	3.59275	2.9189	3.29629	2.61667	3.11311	2.63185
ZAP70	-0.10769	-0.251022	-0.0256431	0.0317035	1.30576	0.046892
IL2RG	4.14024	3.65587	2.29629	1.61667	3.76519	3.21682
MAPKAPK2	9.06724	9.1153	9.05117	9.10317	8.95681	9.04971
PTGS2	4.6472	4.50387	4.78171	5.16099	4.94962	5.00109
IKZF1	2.21424	2.33394	3.29629	3.73214	2.62769	2.36882
LEF1	5.38416	5.20841	4.72924	5.16099	5.25996	4.90487
MUC1	7.3017	7.7546	7.74254	7.49114	7.65449	7.58605
C9	2.89231	2.74898	1.55932	1.61667	3.11311	2.63185
PSMC2	10.8646	10.763	10.808	10.8163	10.8709	10.7273
IL4R	9.25644	9.19399	9.34722	9.39803	9.62543	9.53875
TAL1	1.47727	1.74898	1.97436	2.0317	2.62769	2.36882
IL28A	3.97977	2.9189	2.78171	3.83906	3.30576	2.85425
LTF	2.89231	2.74898	2.97436	2.35363	2.62769	3.36882
CD36	3.59275	2.9189	3.29629	2.83906	2.30576	2.85425
CCL26	4.6472	4.44942	3.6748	4.73214	1.89072	4.21682
MYD88	9.90074	9.96694	10.016	10.0443	10.1371	10.133
STAT4	4.21424	4.70317	4.61821	4.49114	4.69808	4.50632
RAG2	2.89231	2.33394	2.97436	4.55527	2.89072	0.046892
NT5E	10.0993	10.0788	10.3153	10.3332	10.4504	10.1317
HLA-DPB1	2.47727	2.9189	2.78171	2.61667	3.30576	2.36882
SELPLG	2.69966	2.07091	2.29629	1.61667	2.62769	2.36882
AIRE	3.69966	3.74898	3.29629	3.0317	3.11311	3.04689
CCR10	3.7992	3.44942	3.6748	3.83906	3.11311	3.36882
CCR5	3.21424	3.55633	3.55932	2.0317	3.11311	1.63185
KLRC1	2.69966	3.20841	2.29629	1.61667	0.30576	3.04689
PLA2G2A	3.21424	2.07091	2.97436	3.73214	3.62769	2.04689
KIR3DL3	2.21424	3.07091	1.97436	1.61667	2.89072	2.63185
CXCR1	3.06223	2.74898	2.78171	2.35363	1.30576	2.04689
TMEM173	8.4392	8.66486	8.62541	8.53155	8.60497	8.58217
TNFSF12	6.23216	6.54339	6.6886	6.66106	6.66331	6.52263
PSMB5	11.5307	11.4394	11.5222	11.5494	11.6567	11.5397
CD3EAP	6.66049	6.70317	6.83234	6.91435	7.13865	6.95378
EDNRB	4.53617	3.74898	3.88125	3.35363	4.21265	3.36882
CDH5	6.75029	6.83644	7.18381	7.14023	6.92047	7.05812
ITLN2	2.89231	1.33394	2.55932	2.61667	2.30576	2.04689
PSMB7	12.6526	12.7083	12.683	12.7059	12.7339	12.5873
CD1A	2.89231	3.55633	4.49792	3.61667	3.11311	3.50632
CD45RA	1.89231	-0.251022	2.78171	3.0317	1.30576	0.046892
CISH	4.35174	2.9189	4.06182	3.35363	4.0062	3.50632
FAS	3.7992	3.99691	4.14428	4.35363	4.21265	4.04689
IRF3	7.38416	7.24083	7.11391	6.70413	6.87562	7.30428
IFNG	2.47727	1.33394	1.97436	2.0317	2.62769	2.04689
NFKB1	7.13071	6.79337	7.07239	5.70413	6.79761	7.69075
MAP4K4	11.4862	11.4705	11.5414	11.5513	11.5975	11.5957
LITAF	11.2663	11.3715	11.3527	11.344	11.4104	11.293
KLRD1	3.35174	2.55633	2.97436	2.83906	2.62769	3.21682
CCR8	3.21424	2.33394	2.55932	3.20163	3.30576	2.85425
IL19	2.69966	2.74898	1.97436	2.0317	2.30576	3.21682
CFH	2.47727	2.07091	1.55932	2.0317	1.30576	2.36882
IL18RAP	3.06223	2.74898	2.55932	2.35363	3.11311	2.36882
CLEC4A	3.21424	3.83644	2.97436	3.35363	3.76519	3.50632
KLRF1	2.89231	1.33394	2.29629	2.35363	2.30576	2.36882
EBI3	2.89231	3.20841	1.97436	3.49114	3.11311	2.85425
BCL2	3.35174	3.20841	3.6748	2.83906	3.11311	3.04689
HLA-DQA1	4.75029	4.1413	3.78171	3.93859	3.76519	3.85425
IL4	2.47727	2.74898	2.55932	3.0317	2.30576	2.04689
CD70	3.21424	3.07091	3.88125	3.20163	4.0062	3.74733
CXCL10	3.35174	3.9189	4.14428	4.42402	4.55369	4.13435
SMAD3	10.0382	10.1467	10.208	10.2153	10.2246	10.3219
NFATC2	6.56473	6.82579	6.92855	6.83906	6.84492	6.69075
ITGA2B	4.69966	4.83644	3.78171	3.93859	4.47568	4.50632
PIGR	3.59275	3.55633	3.55932	3.61667	2.62769	3.04689
CCL16	3.47727	2.55633	3.14428	2.83906	3.11311	2.63185
CCL8	2.47727	3.07091	2.29629	2.61667	1.89072	3.21682
EGR1	7.09198	7.57553	7.40062	7.52356	7.60038	7.71223
XCR1	4.14024	3.65587	2.97436	3.35363	3.62769	3.95378
NCR1	2.47727	2.9189	1.97436	3.49114	0.30576	2.36882
ICOSLG	7.57179	7.67379	7.52895	7.08699	7.08712	7.39562
CSF2	3.7992	3.74898	5.64678	5.86459	5.76519	5.21682
ATG16L1	8.72836	8.5787	8.49006	8.46216	8.53458	8.53071
KIR_Inhibiting_Subgroup_2	3.35174	3.33394	1.97436	2.35363	3.30576	1.63185
IL20	3.47727	2.9189	3.78171	3.49114	4.11311	3.85425
TRAF5	6.60656	6.69149	6.75572	6.49114	6.47568	6.42193
CCND3	8.50702	8.35631	8.40062	8.35363	8.36104	8.4981
CD9	13.0138	13.0223	13.0342	13.0354	13.142	13.1013
PSMB8	11.455	11.5898	11.5937	11.5987	11.6567	11.6561
TIRAP	4.97977	5.03438	4.72924	4.88968	4.39322	4.50632
GFI1	6.66049	6.84701	6.86917	6.55527	6.66331	7.10217
CLEC5A	3.35174	3.83644	3.43379	3.20163	3.47568	2.63185
TLR5	3.69966	3.99691	3.78171	3.73214	3.89072	3.63185
IRAK2	5.69966	5.87826	5.88125	6.58629	6.45551	6.25635
CD74	4.89231	5.39283	5.06182	4.93859	5.25996	4.95378
TIGIT	4.06223	3.74898	3.88125	4.11917	3.89072	3.63185
ITGAX	4.41587	4.20841	3.78171	4.42402	3.62769	4.57045
CD45R0	3.97977	3.74898	3.6748	2.83906	3.30576	3.04689
CXCL11	4.28463	4.44942	4.36667	4.55527	4.30576	4.13435
ITGAL	3.69966	3.55633	3.6748	3.93859	4.0062	3.74733
ENTPD1	4.14024	3.83644	3.78171	3.83906	4.11311	3.04689
B2M	15.4714	15.6619	15.6077	15.6376	15.5837	15.5905
TOLLIP	8.35583	8.52377	8.34068	8.53553	8.48567	8.48568
IL1R2	5.91468	5.70317	6.04045	6.0317	5.94962	6.06926
MX1	12.2521	12.9306	12.5181	12.4998	12.5146	12.5616
IRF4	3.59275	4.60696	4.55932	4.35363	4.30576	4.43921
TBX21	4.53617	4.1413	3.88125	3.73214	4.11311	4.29482
IFNAR2	9.77342	9.8562	9.70907	9.66651	9.73412	9.67989
TLR4	5.41587	4.55633	5.14428	5.35363	5.0062	4.69075
HLA-DRB1	4.41587	4.65587	5.10364	4.88968	4.76519	4.50632
PML	8.67694	8.86792	8.54041	8.57086	8.48069	8.70153
C1S	4.9367	4.83644	4.6748	4.67556	5.0062	4.69075
BATF3	5.53617	5.36369	5.6748	5.27963	4.82932	5.09129
CD80	5.17771	5.03438	5.06182	5.24116	4.89072	5.13435
KIR_Activating_Subgroup_1	5.41587	5.36369	5.33191	5.31711	5.21265	5.17617
PECAM1	6.50702	6.22471	6.48215	6.60156	6.28304	6.76114
NFKB2	8.69966	8.66486	8.74914	8.67195	8.82932	8.74386
IRF7	6.04206	6.25677	5.75572	6.0317	5.82932	5.92954
IFNGR1	9.17308	9.3433	9.33191	9.41541	9.42729	9.32534
DUSP4	9.31648	9.29972	9.3731	9.58053	9.7487	9.71578
HLA	10.6737	10.7447	10.7317	10.8212	10.7611	10.7841
STAT5A	4.41587	4.83644	4.6748	4.73214	4.30576	4.63185
HLA-DMB	4.28463	3.65587	4.14428	3.20163	4.21265	3.74733
IL12B	2.89231	3.55633	3.29629	3.35363	3.76519	3.36882
PSMB10	8.88099	8.96815	8.82611	8.85507	8.89822	8.93564
PTAFR	5.6472	5.60696	4.78171	1.0317	5.73202	6.09129
STAT6	7.68021	7.58818	7.29629	7.44956	7.54416	7.67625
CD83	6.24986	6.40719	6.54421	6.87719	7.13865	6.78836
ATG12	7.1591	7.20019	7.15427	6.85188	6.69808	6.96576
EGR2	3.7992	3.65587	4.14428	3.93859	3.11311	4.57045
ITLN1	3.35174	3.44942	1.97436	3.73214	3.30576	3.50632
IL1RL2	3.47727	3.07091	3.6748	2.83906	3.11311	4.04689
IRF8	4.75029	5.4214	4.55932	4.67556	4.39322	3.36882
NCF4	3.69966	3.44942	2.97436	3.0317	3.76519	3.50632
NFATC1	3.59275	4.20841	3.29629	4.0317	3.62769	3.36882
KLRC3	3.06223	2.55633	3.55932	4.11917	3.62769	3.04689
CD86	3.97977	2.74898	2.97436	3.93859	3.11311	3.95378
CD1D	2.21424	2.9189	0.974357	2.83906	2.89072	0.046892
CXCL2	5.31857	5.72626	5.99672	6.63162	5.76519	6.47316
XBP1	8.7252	8.65887	8.6146	8.83583	9.00273	8.82497
CD209	2.47727	2.74898	2.55932	3.93859	1.89072	2.36882
TNFRSF9	4.06223	3.07091	4.6748	4.42402	4.69808	3.74733
GBP5	2.21424	3.20841	2.78171	2.0317	2.30576	1.04689
TNFSF11	2.89231	2.74898	2.97436	3.0317	2.62769	2.63185
LCK	5.84651	6.17524	6.10364	6.05407	6.06065	5.90487
CXCL13	3.06223	-0.251022	2.29629	3.20163	0.30576	1.63185
CTLA4-TM	2.47727	-0.251022	2.55932	3.0317	3.47568	1.04689
IL26	3.06223	2.33394	1.55932	3.35363	3.11311	3.04689
BCL3	5.89231	5.81507	5.92855	6.09779	6.21265	6.04689
IL7R	7.18693	6.99691	7.34068	7.25087	7.47568	7.34151
DPP4	7.34352	7.37833	7.66086	7.44956	7.70664	7.45628
IL6	5.7252	5.58187	6.04045	6.49114	6.1884	6.29482
CXCR6	3.35174	1.74898	1.97436	2.61667	2.62769	2.36882
CFD	3.69966	4.1413	3.29629	3.35363	3.89072	2.36882
CCL4	3.35174	2.55633	3.55932	1.61667	2.62769	3.50632
DEFB103A	3.21424	2.9189	3.55932	3.93859	2.62769	3.21682
LILRA1	3.47727	2.33394	2.29629	2.61667	1.30576	3.04689
NOS2	3.06223	3.07091	1.55932	1.0317	0.30576	2.36882
SLAMF7	5.24986	5.20841	4.92855	4.88968	4.94962	4.36882
LTBR	10.4031	10.3433	10.3602	10.2252	10.335	10.3242
IRF5	6.49222	6.92889	6.45009	6.20163	6.45551	6.61675
ITGA4	6.04206	6.25677	5.95164	5.75962	5.82932	5.97763
PDCD2	7.82895	7.9038	7.94014	7.80649	8.10018	7.77481
CDKN1A	9.67694	9.75039	9.63792	9.76811	9.58885	9.67807
IGF2R	8.45455	8.55633	8.65031	8.52756	8.50052	8.50632
SERPING1	8.39216	8.55311	8.548	8.27011	8.33918	8.63185
PTPN2	8.09198	8.23279	8.11902	8.12446	8.10666	8.01268
CCR6	3.35174	2.9189	1.97436	2.61667	3.11311	1.04689
HLA-DRA	3.97977	4.33394	4.06182	4.20163	3.76519	4.74733
GPI	11.5139	11.4667	11.5673	11.5454	11.5328	11.5472
CD46	11.4498	11.5151	11.4338	11.5029	11.5567	11.6024
RORC	4.35174	2.9189	3.14428	3.0317	2.62769	3.63185
KIR3DL2	3.35174	3.55633	3.43379	4.11917	3.47568	3.21682
PSMB9	10.1649	10.371	10.1592	10.2867	10.2424	10.4306
PTGER4	3.97977	4.70317	4.6748	5.0317	4.0062	4.63185
C6	4.28463	3.99691	3.97436	3.73214	3.47568	4.43921
TNFSF13B	3.21424	3.55633	4.06182	3.0317	4.30576	3.63185
PTPN22	3.7992	2.74898	3.6748	2.0317	4.47568	3.85425
PTK2	11.954	12.0008	11.9549	12.0175	12.1199	12.1603
LAMP3	6.56473	7.21658	7.15427	6.83906	7.28304	7.03558
FCGR2A	2.69966	1.74898	2.78171	2.35363	3.11311	2.85425
IFI16	8.90633	9.30165	9.05384	8.97715	8.88319	8.94474
POU2F2	3.06223	1.74898	1.97436	3.49114	3.47568	3.21682
LILRA2	1.89231	2.74898	1.55932	3.20163	2.89072	2.04689
NOD1	6.82305	6.94865	6.97436	6.93859	6.99226	7.12371
sCTLA4	2.69966	2.33394	1.97436	2.61667	1.89072	2.04689
PDGFRB	4.14024	4.27254	4.49792	4.88968	3.47568	4.29482
UBE2L3	8.95301	8.83644	8.9198	8.86775	9.07394	8.95978
IL27	3.06223	3.33394	3.29629	1.61667	2.62769	1.04689
TNFRSF17	3.59275	2.9189	2.97436	3.49114	4.21265	3.36882
GBP1	9.24104	9.53198	9.55179	9.74595	9.81355	9.77481
CD24	14.1015	14.0823	14.0097	14.0143	14.0787	14.1034
IL21	4.41587	4.07091	3.55932	4.0317	3.89072	3.74733
CD34	2.69966	2.74898	3.29629	3.61667	3.62769	3.85425
TNFSF8	2.47727	2.07091	1.55932	3.0317	2.89072	2.04689
C1R	6.52167	6.70317	6.33191	6.58629	6.03368	6.61675
C8B	3.06223	2.74898	3.29629	3.61667	2.89072	2.36882
IL29	3.35174	2.74898	3.6748	3.49114	3.11311	3.63185
IKZF3	3.06223	2.9189	1.55932	1.61667	2.30576	2.36882
GPR183	4.14024	2.07091	2.97436	2.35363	0.30576	3.74733
IL2	2.69966	2.33394	2.55932	2.61667	2.30576	2.63185
LAIR1	2.89231	2.33394	2.97436	2.83906	2.89072	3.21682
AHR	8.94759	8.91137	8.77202	8.92349	8.92415	8.94171
IKBKG	8.57881	8.71187	8.25048	8.32172	8.66331	8.83805
BCAP31	11.5841	11.5917	11.6042	11.5469	11.6534	11.5928
CD8B	2.69966	3.20841	2.55932	2.61667	1.89072	3.21682
CCL24	2.89231	3.20841	3.14428	3.35363	3.11311	3.74733
CEACAM8	3.35174	2.07091	2.78171	3.20163	1.89072	3.04689
CD14	3.97977	3.9189	3.88125	3.0317	4.39322	4.29482
ITGA5	9.72678	9.77827	10.0092	9.93859	9.97464	10.0156
CD55	3.97977	4.20841	3.6748	3.83906	3.47568	4.13435
CD164	11.8234	11.8965	11.8112	11.9284	11.9786	11.9698
ARG2	7.96913	8.13268	7.71582	7.96834	8.26576	7.93564
BATF	3.21424	3.83644	4.06182	3.61667	3.89072	3.63185
MSR1	2.21424	-0.251022	2.29629	3.83906	2.30576	3.04689
CSF1R	3.35174	3.07091	3.43379	3.93859	3.11311	3.21682
IL5	3.06223	3.07091	1.97436	3.35363	3.30576	2.04689
IRAK1	10.765	10.8705	10.7913	10.7715	10.7539	10.8274
IFNB1	2.21424	3.55633	2.97436	3.0317	3.30576	1.04689
TNFRSF1B	3.59275	3.55633	2.78171	2.0317	1.30576	3.63185
CASP8	8.94759	8.98977	8.97154	9.04851	9.13548	9.11029
IFIT2	8.47351	8.74898	8.58169	8.76302	8.70664	8.91726
LILRB3	2.47727	2.07091	3.29629	2.0317	3.11311	2.36882
NLRP3	6.7378	6.54339	6.54421	6.50744	6.69808	6.63185
JAK2	7.25863	7.28036	7.11391	7.23138	7.17612	7.31368
CSF2RB	3.97977	3.55633	3.97436	3.83906	3.47568	3.63185
CCL3	3.21424	2.07091	2.97436	2.35363	2.30576	2.85425
CLEC6A	2.21424	2.9189	1.97436	2.83906	2.89072	3.36882
IL9	1.47727	1.74898	2.29629	3.20163	1.89072	1.04689
CX3CL1	3.59275	2.9189	2.78171	1.61667	2.89072	2.85425
TNFSF4	4.59275	4.83644	4.88125	4.20163	3.76519	3.85425
BTLA	2.69966	2.55633	2.78171	2.0317	2.89072	3.21682
C2	3.06223	1.33394	3.29629	3.20163	3.30576	3.50632
IL6ST	10.8746	10.948	10.9351	11.0373	10.946	10.8908
BCL10	10.2619	10.3498	10.493	10.4932	10.4682	10.4499
PAX5	1.89231	2.55633	-0.0256431	2.35363	1.89072	2.63185
IFNA2	2.69966	3.07091	2.29629	3.49114	1.89072	2.36882
CD276	10.3207	10.2939	10.3385	10.3682	10.3015	10.4306
CD58	9.10176	9.33582	9.24348	9.26772	9.22164	9.10759
FKBP5	8.7378	8.69735	8.66435	8.76302	8.77337	8.82168
IRF1	8.58928	8.88853	8.4173	8.47465	8.46058	8.71578
ATM	4.41587	4.33394	4.72924	4.20163	4.11311	3.85425
IL2RB	4.06223	3.83644	3.14428	3.49114	2.62769	3.36882
CCL19	3.59275	2.9189	2.78171	3.20163	3.30576	2.36882
IFI35	7.6671	8.24083	7.91099	8.00325	7.86035	8.03558
CCL11	2.21424	2.74898	3.6748	3.35363	1.89072	2.63185
HLA-DMA	6.91468	7.0436	6.6886	6.68991	6.93512	7.03558
LILRB2	3.47727	2.9189	0.974357	0.0317035	1.30576	2.63185
KLRC4	2.47727	3.33394	2.97436	2.61667	3.30576	2.04689
KLRG1	3.06223	3.20841	2.29629	3.20163	1.89072	3.04689
MAF	3.47727	3.07091	2.55932	3.35363	3.76519	2.36882
HLA-DPA1	3.7992	3.07091	3.97436	2.0317	2.89072	3.50632
TNFAIP6	3.59275	3.44942	2.55932	2.83906	2.89072	2.04689
LTB4R	5.62023	6.05276	5.78171	5.42402	5.76519	6.36882
IL13	2.47727	1.74898	2.55932	2.0317	2.89072	2.36882
CD247	2.69966	2.55633	1.55932	2.61667	2.89072	2.36882
CASP2	9.9956	10.1402	9.97154	9.85984	9.88508	10.0455
ITGB2	4.53617	4.27254	4.83234	4.73214	4.21265	4.13435
TAPBP	9.76421	9.85227	9.72423	9.62042	9.6567	9.71578
IL1R1	6.06223	6.20841	6.04045	5.88968	6.45551	5.77481
C1QBP	13.1039	13.0991	13.1338	13.1531	13.1157	13.0567
PTPRC_all	3.21424	2.07091	2.55932	2.83906	3.47568	3.04689
S100A9	7.97446	8.17104	8.0881	8.06513	7.91309	7.96576
MAPK11	6.57881	6.46322	6.22228	6.0761	6.21265	5.92954
GP1BB	2.89231	2.74898	3.29629	2.83906	2.89072	2.63185
CLU	1.47727	2.33394	-0.0256431	1.0317	1.30576	2.63185
MBL2	0.89231	3.33394	2.29629	1.61667	3.47568	3.21682
FCER1G	2.89231	2.9189	2.55932	2.35363	2.30576	2.85425
C1QA	1.89231	2.07091	1.97436	3.0317	2.62769	2.63185
SLC2A1	8.90354	8.82312	9.74254	9.85188	9.28017	9.28768
VCAM1	2.89231	2.55633	2.29629	2.0317	2.62769	2.63185
IL18	10.7339	10.6908	10.8354	10.991	10.9622	10.7824
KLRAP1	4.9367	4.83644	4.14428	3.93859	4.69808	4.95378
CCL18	3.06223	2.33394	1.97436	2.83906	2.30576	2.36882
IL1RAP	6.88099	6.94865	6.90509	7.0761	7.06065	6.92954
NOD2	5.17771	5.10653	5.10364	4.88968	4.76519	4.90487
TGFB1	9.14024	9.18569	9.21037	9.36486	9.34193	9.36882
NFKBIA	10.41	10.3489	10.7524	10.9159	10.886	10.9119
HRAS	8.8753	8.9189	8.94877	8.95948	9.06731	9.06648
DEFB103B	5.06223	5.30357	5.6748	5.58629	5.11311	4.95378
ADA	9.32902	9.30548	9.31421	9.35363	9.46311	9.50222
TAGAP	4.14024	3.65587	3.6748	4.42402	4.11311	3.74733
ICAM1	7.98507	8.01576	8.30079	8.29849	8.40379	8.33229
IFITM1	12.0821	12.5719	12.32	12.3329	12.2538	12.304
RELB	6.67367	6.43548	6.94014	7.11917	7.17612	6.6616
XCL1	3.89231	3.33394	3.29629	3.49114	3.30576	2.04689
CD160	3.35174	2.9189	3.14428	2.61667	1.89072	2.63185
S1PR1	3.69966	2.9189	3.55932	2.61667	3.47568	2.85425
TGFBR2	9.52167	9.50219	9.59824	9.55134	9.60497	9.53875
CD163	2.47727	3.44942	3.43379	2.61667	2.62769	1.04689
CXCR3	2.69966	1.33394	1.97436	1.0317	3.47568	2.36882
BLNK	4.84651	4.1413	3.78171	4.20163	3.76519	4.21682
KLRG2	3.89231	3.20841	3.14428	3.61667	3.89072	2.63185
HLA-B	10.8852	11.144	11.0458	11.0693	11.0191	11.0672
CD244	1.47727	0.748978	-0.0256431	0.0317035	1.30576	2.36882
CXCL12	3.35174	2.74898	2.78171	2.61667	3.76519	2.85425
KCNJ2	3.06223	2.55633	2.78171	3.0317	2.62769	2.36882
S100A8	3.59275	2.55633	0.974357	0.0317035	1.89072	2.85425
TNFSF15	9.65053	9.59916	9.84164	9.7147	9.79761	9.82825
IL6R	4.69966	4.1413	3.29629	3.83906	3.89072	3.21682
CLEC4E	3.06223	2.9189	3.29629	2.35363	3.11311	3.85425
CD28	3.06223	2.33394	2.78171	2.83906	1.30576	2.04689
C4A/B	3.69966	4.20841	4.06182	3.61667	3.76519	3.95378
LCP2	3.21424	2.74898	2.55932	3.20163	2.89072	1.63185
GZMK	2.21424	1.74898	1.55932	2.35363	1.30576	1.63185
IL12A	3.59275	4.1413	3.43379	3.93859	3.76519	3.95378
TYK2	8.6671	8.81507	8.30975	8.27963	8.4195	8.63185
FCGR1A/B	2.47727	-0.251022	-0.0256431	1.0317	2.62769	1.63185
KLRB1	2.21424	1.74898	-0.0256431	2.0317	3.30576	2.63185
CD79B	2.69966	0.748978	2.29629	1.0317	2.89072	2.63185
SH2D1A	2.47727	1.74898	3.14428	2.0317	2.30576	2.63185
TLR8	2.89231	2.55633	1.55932	2.61667	1.30576	2.85425
IL7	2.47727	2.07091	1.97436	2.35363	2.89072	1.04689
CD274	6.23216	6.08883	6.20318	6.20163	6.25996	6.82825
FCGR3A/B	1.89231	2.74898	2.29629	1.61667	0.30576	2.36882
LILRA4	3.06223	0.748978	2.29629	1.61667	0.30576	1.04689
LGALS3	12.6509	12.7668	12.7328	12.7332	12.8044	12.8637
DEFB4A	3.47727	2.74898	2.29629	3.20163	3.62769	3.50632
RUNX1	9.05722	9.08213	9.33191	9.35813	9.46311	9.49398
BID	5.69966	5.36369	5.55932	4.88968	5.59116	5.29482
DEFB1	3.35174	2.9189	2.97436	2.35363	1.89072	3.85425
LTB4R2	6.85809	7.06186	5.99672	6.14023	6.82932	7.14492
CTSC	10.6363	10.585	10.6424	10.8065	10.8888	10.7534
CXCR2	2.69966	2.74898	2.55932	2.0317	1.89072	1.63185
TNFRSF11A	6.67367	6.61934	6.64678	6.60156	6.64561	6.98941
JAK3	1.89231	1.33394	2.78171	2.83906	2.30576	1.63185
CCL13	2.69966	2.33394	2.55932	2.0317	2.30576	2.36882
TRAF3	8.59275	8.45978	8.66086	8.76302	8.93147	8.86707
PDCD1LG2	7.84651	7.82579	8.17403	8.38485	8.66331	8.20676
RAG1	3.97977	2.55633	3.43379	3.35363	3.30576	3.50632
NFATC3	9.03186	8.96087	9.09589	9.04013	9.15751	9.08581
TNFRSF10C	5.21424	4.99691	5.33191	5.20163	5.21265	5.47316
IL21R	3.97977	3.74898	2.97436	3.73214	3.11311	3.74733
IL22	2.47727	3.07091	3.78171	1.61667	0.30576	3.36882
KIR_Activating_Subgroup_2	3.21424	1.74898	2.78171	3.20163	2.62769	2.63185
IL12RB1	1.47727	2.74898	3.29629	2.61667	2.89072	3.04689
SMAD5	9.85086	9.9239	9.91834	9.92652	10.0888	9.95828
CD48	3.21424	3.07091	0.974357	2.35363	2.30576	3.04689
CD19	5.7252	4.74898	5.18381	5.45797	5.73202	5.60148
LTA	4.53617	3.83644	4.36667	4.0317	3.62769	4.04689
TRAF2	8.86098	8.76021	8.81985	8.70413	8.82146	8.7816
FCGR2A/C	3.21424	3.44942	3.88125	3.61667	3.11311	3.21682
CD96	4.35174	4.1413	4.29629	4.55527	3.89072	4.29482
GZMA	2.69966	2.9189	2.55932	1.0317	0.30576	1.63185
TFRC	9.89512	9.83644	9.99395	9.94459	10.3254	10.1877
CD44	13.1301	12.9516	13.0729	13.0469	13.2248	13.158
MASP2	3.35174	2.9189	3.29629	2.35363	3.62769	3.74733
MASP1	2.47727	3.20841	3.43379	3.61667	3.76519	3.04689
ILF3	12.0357	12.0169	11.9423	11.8547	12.0027	12.0313
ZBTB16	3.89231	3.9189	2.97436	4.11917	3.62769	3.85425
PTPN6	8.8022	8.86011	8.73923	8.56698	8.75697	8.92341
C14orf166	13.0046	13.0312	13.0344	13.0812	13.1928	13.1214
C1QB	3.21424	3.65587	4.14428	3.49114	4.11311	4.57045
CD99	12.4409	12.4353	12.4276	12.3882	12.4903	12.44
ICOS	3.06223	3.74898	3.55932	3.83906	3.30576	3.21682
C5	4.89231	4.55633	4.61821	4.42402	5.0062	4.63185
MCL1	11.5559	11.6779	11.492	11.6288	11.671	11.6826
TLR9	3.59275	3.83644	4.06182	3.49114	3.89072	4.13435
LILRA6	3.21424	3.20841	3.14428	2.61667	3.62769	3.36882
MAP4K1	3.7992	4.27254	3.55932	3.83906	3.76519	2.36882
PSMD7	12.335	12.2961	12.3039	12.3246	12.4863	12.4906
TGFBI	13.7973	13.7911	13.8673	13.8545	13.9889	13.9269
MS4A1	3.89231	3.9189	4.06182	3.93859	4.39322	4.13435
CEACAM6	3.35174	3.9189	3.43379	4.0317	3.76519	3.85425
IL16	2.69966	3.33394	3.14428	3.35363	2.89072	3.50632
TRAF6	8.20519	8.26468	7.79454	7.95057	8.04723	8.11835
MIF	12.3235	12.3607	12.4051	12.4585	12.4807	12.4739
SOCS1	6.08213	6.50387	5.61821	5.9859	6.11311	6.02417
KIR3DL1	3.35174	2.9189	3.14428	4.27963	3.62769	2.85425
IL23A	5.06223	5.03438	5.6748	5.83906	5.69808	5.6616
CCR7	3.47727	2.74898	2.78171	3.20163	2.89072	2.36882
TLR1	7.4469	7.67972	7.4742	7.18145	7.1884	7.48984
IL18R1	5.10176	4.70317	5.43379	5.61667	5.51521	5.33229
RAF1	10.3548	10.3433	10.3341	10.2472	10.4517	10.3461
IL15	6.1591	5.99691	5.97436	5.9859	5.79761	5.57045
IKZF2	7.86959	7.9189	7.95164	7.56308	7.63668	7.95978
CD4	2.47727	3.20841	0.974357	2.61667	2.30576	2.63185
IRAK3	1.47727	2.07091	2.97436	2.35363	2.30576	2.85425
NFIL3	8.11631	8.17524	8.69546	8.78659	8.60038	8.41321
CIITA	-0.10769	0.748978	0.974357	0.0317035	1.89072	0.046892
CCRL1	2.47727	3.65587	3.43379	0.0317035	3.11311	2.85425
PPARG	7.89231	7.72052	7.80091	7.73906	7.83714	7.76799
TLR2	5.53617	5.70317	5.72924	6.0761	6.13865	6.04689
CD2	3.47727	3.74898	3.43379	2.83906	3.76519	3.04689
IKBKAP	8.93943	8.64076	8.62541	8.84548	9.00273	8.92034
SLAMF6	1.89231	2.74898	2.29629	3.0317	3.11311	3.04689
TNFRSF8	3.59275	2.74898	3.6748	3.61667	2.30576	3.85425
STAT1	10.4996	10.8464	10.5946	10.6611	10.4234	10.5831
CRADD	6.26735	6.49045	5.97436	6.31711	5.82932	6.25635
HLA-C	10.0871	10.3563	10.2644	10.1966	10.1575	10.2243
GNLY	2.89231	3.07091	2.55932	3.35363	2.30576	1.04689
CCL5	5.02159	4.9189	4.49792	5.42402	5.0062	4.90487
ITGAE	9.03697	8.99215	8.96304	8.88033	9.03027	8.95978
FCGRT	7.71249	7.94865	7.857	8.00898	8.06731	8.04125
IL10	3.21424	1.74898	3.14428	3.20163	3.30576	3.21682
CD59	13.1984	13.1819	13.2901	13.3825	13.3794	13.3027
CCBP2	5.86959	5.33394	5.33191	5.78659	5.51521	5.80178
STAT2	10.1331	10.4099	9.84318	9.84709	9.946	10.1035
CD7	3.06223	3.65587	2.29629	3.0317	2.30576	3.21682
IFNAR1	6.55052	6.36369	6.22228	6.45797	6.21265	6.60148
ITGB1	12.7095	12.7153	12.7541	12.8338	12.7352	12.6514
SIGIRR	7.68673	7.9633	7.6886	7.40674	7.82146	7.82168
PDGFB	4.14024	4.79337	5.49792	4.49114	5.43504	5.00109
IL28A/B	2.21424	3.65587	3.43379	3.73214	2.30576	2.85425
PRKCD	8.30594	8.34517	8.17893	8.13499	8.08712	8.25146
IL17F	3.35174	2.74898	2.97436	3.93859	2.89072	2.63185
TNFRSF14	3.59275	4.74898	3.97436	4.42402	3.89072	4.36882
GATA3	5.17771	5.10653	5.22228	4.78659	4.82932	5.00109
TBK1	8.84068	8.87826	8.8478	8.90822	8.88696	8.97467
CX3CR1	3.47727	2.74898	3.43379	2.61667	3.62769	3.63185
GZMB	2.69966	3.44942	2.97436	3.0317	3.11311	3.36882
TRAF4	9.24104	9.40897	9.03775	9.11385	9.16995	9.32998
CEBPB	10.6851	10.7581	10.7158	10.9005	10.7289	10.8526
APP	12.1432	12.1885	12.2353	12.1264	12.2816	12.2823
PPBP	2.89231	2.9189	1.55932	2.61667	3.47568	3.63185
ARHGDIB	9.9503	9.92266	9.95735	10.0582	10.0439	10.0256
PLAUR	9.08707	9.0181	9.25976	9.31015	9.40642	9.39783
ATG7	8.65386	8.59133	8.4742	8.31247	8.7109	8.61295
IL3	2.47727	2.55633	3.29629	3.35363	2.62769	2.36882
TNFRSF13B	1.89231	2.9189	2.55932	3.20163	2.62769	1.63185
CLEC7A	4.21424	3.99691	3.97436	2.83906	3.62769	3.74733
CSF1	3.97977	3.65587	3.97436	4.42402	3.76519	3.95378
ICAM4	2.21424	2.33394	1.97436	2.61667	2.89072	2.36882
TAP1	7.37613	7.72052	7.57427	7.34459	7.45551	7.45628
MME	5.67367	5.74898	5.55932	5.38926	5.35015	5.74733
IL1A	3.59275	2.9189	3.55932	3.0317	3.89072	3.36882
TNFSF10	5.75029	6.71476	5.52895	5.96244	5.51521	5.97763
HAVCR2	2.89231	2.9189	0.974357	3.20163	2.62769	2.63185
TNFAIP3	6.08213	5.79337	7.32309	7.82612	7.49558	7.40444
CD82	7.24986	7.13268	7.33191	7.22153	7.30576	7.36882
CUL9	6.97977	7.08883	6.94014	6.74595	7.36104	7.16583
ETS1	9.03442	8.9164	9.51932	9.63903	9.54655	9.45416
CD5	2.69966	2.33394	2.97436	3.20163	2.30576	1.04689
ABCB1	4.6472	4.1413	3.88125	4.61667	3.11311	3.74733
LILRA3	3.7992	2.55633	3.14428	3.73214	2.89072	3.74733
FCER1A	2.21424	2.74898	2.29629	2.83906	2.62769	3.36882
CCR1	3.59275	3.07091	3.88125	3.0317	3.11311	3.50632
CFI	4.28463	4.60696	4.06182	4.73214	4.62769	4.36882
SYK	6.96913	6.7824	6.63257	6.57086	6.96397	6.86707
TLR3	6.89231	7.56276	6.80725	7.05407	6.62769	7.2268
HLA-DOB	5.06223	5.58187	5.55932	5.31711	5.0062	5.40444
NCAM1	3.06223	2.9189	3.55932	3.49114	3.11311	2.36882
HAMP	1.89231	2.74898	3.14428	2.35363	2.30576	2.85425
LILRB5	1.47727	3.20841	2.29629	2.61667	2.89072	2.63185
CD27	3.69966	2.07091	2.97436	3.61667	3.47568	3.63185
TNF	3.59275	2.74898	3.6748	4.20163	3.76519	4.29482
BCL2L11	7.05218	7.01576	6.63257	6.79989	6.96397	7.23672
FYN	9.16611	9.2978	9.24582	9.24359	9.25996	9.29244
B3GAT1	1.89231	2.9189	3.29629	3.20163	1.30576	2.85425
PLA2G2E	3.06223	2.07091	2.78171	0.0317035	0.30576	2.36882
HLA-DRB3	4.89231	4.27254	4.72924	5.0761	4.69808	4.29482
CD3E	3.59275	0.748978	2.97436	2.35363	0.30576	3.21682
PRF1	3.47727	1.33394	3.29629	3.0317	1.30576	2.04689
BCL6	6.21424	6.39283	6.20318	6.18145	6.25996	6.19664
CD79A	3.47727	2.74898	3.14428	3.35363	3.30576	3.50632
PYCARD	2.89231	3.20841	1.97436	3.49114	0.30576	3.21682
CYBB	3.35174	2.33394	3.97436	2.0317	2.89072	3.74733
CD53	4.06223	2.74898	3.78171	2.83906	3.76519	3.63185
CR1	2.47727	2.33394	2.55932	2.61667	3.30576	2.04689
MBP	7.53617	7.52377	7.64678	7.81961	7.89822	8.12371
EOMES	2.69966	3.20841	3.14428	2.83906	3.47568	2.04689
MR1	4.9367	4.99691	5.10364	4.73214	3.76519	4.43921
NOTCH1	7.16843	7.1153	7.15427	6.97422	7.15125	7.41321
CAMP	2.21424	2.33394	-0.0256431	2.35363	2.30576	2.63185
JAK1	9.80819	9.85227	9.66435	9.63162	9.82932	9.95228
FCGR2B	2.47727	2.74898	2.78171	3.35363	2.30576	2.04689
BST1	4.84651	5.24083	5.40062	4.61667	5.11311	4.69075
SPP1	2.21424	2.33394	2.29629	2.0317	2.89072	3.21682
CD45RB	2.89231	2.33394	2.55932	2.0317	2.62769	3.21682
MARCO	4.35174	4.20841	4.06182	4.55527	4.11311	4.57045
IL22RA2	1.89231	-0.251022	1.97436	3.49114	3.30576	2.63185
SELL	2.47727	2.74898	2.97436	2.35363	3.47568	3.36882
CD3D	2.89231	1.74898	2.29629	2.35363	2.30576	3.21682
IL2RA	1.89231	1.33394	2.78171	3.35363	1.89072	2.63185
TRAF1	2.69966	2.9189	3.43379	2.61667	4.30576	3.21682
STAT3	10.3941	10.3507	10.3827	10.3435	10.4221	10.4805
FOXP3	3.97977	4.07091	3.55932	4.27963	3.89072	3.95378
TLR7	3.7992	3.9189	3.97436	4.49114	3.76519	3.74733
ITGAM	3.7992	3.20841	3.29629	3.0317	3.89072	3.63185
CR2	4.14024	3.9189	4.36667	3.83906	3.76519	3.85425
LY96	2.21424	2.07091	3.55932	3.83906	3.47568	2.85425
CCL23	3.35174	3.33394	2.55932	2.83906	3.30576	2.36882
IL11RA	4.69966	4.60696	4.36667	4.55527	4.11311	4.57045
TCF4	6.69966	5.99691	6.3494	6.27963	6.35015	6.13435
IRGM	3.59275	2.55633	2.55932	3.49114	3.11311	3.36882
IL23R	3.21424	3.55633	4.06182	3.73214	3.62769	3.63185
IL1B	4.06223	3.33394	3.6748	4.11917	3.47568	3.36882
RARRES3	10.1402	10.5539	10.2376	10.2265	10.1227	10.4542
C3	8.38015	8.29972	8.25513	8.47879	8.34468	8.09129
CCR2	3.59275	2.33394	3.14428	3.61667	2.62769	3.21682
KLRF2	3.06223	1.33394	1.55932	3.20163	2.62769	3.21682
IL13RA1	10.4001	10.5458	10.4256	10.4839	10.4479	10.5216
IFNA1/13	3.06223	1.74898	2.29629	2.61667	1.30576	3.36882
CCL20	4.14024	3.07091	4.29629	4.35363	3.62769	4.36882
FCAR	3.21424	2.55633	1.97436	3.0317	1.30576	1.04689
CHUK	9.25206	9.21658	9.30975	9.19157	9.36646	9.35977
PRDM1	5.31857	5.39283	5.46621	4.9859	4.69808	5.53875
IFIH1	7.93123	8.26861	7.90509	8.09779	7.81355	8.15018
CASP10	3.21424	2.9189	2.55932	2.35363	3.30576	2.04689
LILRB1	2.47727	2.55633	2.55932	2.35363	1.89072	2.36882
ZEB1	2.89231	2.74898	2.97436	3.49114	2.30576	3.21682
IL8	5.4469	5.39283	7.81985	8.38926	7.30576	7.54674
ICAM5	3.59275	3.20841	3.78171	4.0317	3.30576	2.85425
IRAK4	7.94759	8.20841	7.88125	8.08699	7.82932	8.04689
CARD9	3.59275	4.1413	3.6748	3.35363	4.30576	4.21682
TAP2	8.49594	8.63162	8.69546	8.56308	8.74455	8.80512
CTSS	6.47727	6.46322	6.63257	6.60156	6.66331	6.6616
BST2	9.7425	10.0413	9.77849	9.81306	9.90195	10.0427
SELE	3.89231	3.07091	2.97436	3.0317	1.89072	3.95378
STAT5B	7.97446	7.9633	8.18868	8.15064	8.16374	8.28051
CD22	5.21424	5.07091	5.14428	5.0761	4.89072	4.95378
CD81	12.8102	12.7562	12.7797	12.7972	12.9678	13.0211
SRC	9.15205	9.29972	9.24348	9.27726	9.34193	9.39783
PLAU	10.8392	10.7602	10.8463	10.8399	11.0337	11.1056
FN1	16.0971	16.035	16.3205	16.3118	16.4479	16.283
CSF3R	5.41587	5.89873	5.95164	5.78659	6.03368	6.06926
CCL2	5.86959	5.83644	5.88125	6.0317	6.11311	5.97763
CTLA4_all	1.47727	2.55633	3.14428	2.35363	3.76519	2.36882
SLAMF1	3.69966	3.65587	3.88125	4.11917	3.62769	3.74733
FADD	6.55052	6.60696	6.46621	6.37155	6.64561	6.74733
CASP3	10.231	10.2247	10.0337	10.1363	10.3184	10.3461
CASP1	5.35174	6.01576	5.58907	5.67556	5.59116	5.77481
ICAM2	3.21424	2.9189	3.78171	4.11917	3.62769	3.63185
CD8A	3.21424	3.33394	3.43379	3.35363	3.89072	3.21682
LILRB4	2.47727	2.9189	3.78171	3.20163	3.89072	3.63185
CD97	8.36804	8.24083	8.46621	8.34912	8.44531	8.58605
