# Supplementary material for: Expression of immune response genes in human corneal epithelial cells interacting with Aspergillus flavus conidia
Source: BMC Genomics. 2022 Jan 5;23:5. doi: 10.1186/s12864-021-08218-5 (PMC8728928; doi:10.1186/s12864-021-08218-5)
Supplement: Supplementary file 2 — Additional file 2: Table S2. RNA transcript data for 595 genes profiled using NanoString’s Immunological Panel for primary HCE cells infected with clinical isolates of A. flavus. [file 12864_2021_8218_MOESM2_ESM.xlsx]

## Sheet: Sheet1
Genes	Primary HCE-CI	Primary HCE-CII	Primary HCE-CI1698 I	Primary HCE-CI1698 II	Primary HCE-CI1123 I	Primary HCE-CI1123 II
VTN	3.43736	3.70967	2.94285	1.97774	2.86122	2.04844
HLA-DQB1	6.52482	6.61656	7.12276	6.62159	6.74037	6.45783
KIT	6.00214	6.25399	5.80083	5.7591	5.26332	5.80333
LAG3	3.85239	3.70967	3.84974	2.97774	3.75431	3.21837
SOCS3	6.98168	7.10199	7.0824	6.8481	6.80875	6.11453
TCF7	4.24471	5.0316	4.75021	4.88463	4.14133	4.21837
IKBKB	7.43736	7.6325	7.45855	7.28152	7.39372	7.82323
KLRC2	3.02232	3.29463	2.75021	2.5627	3.22379	2.37037
ITGA6	13.0898	13.0822	13.0896	13.0401	13.0153	12.8876
CXCR4	3.02232	3.82515	4.03031	2.78509	3.37579	3.04844
NFKBIZ	9.05207	9.41473	9.47813	8.84502	9.27303	9.37712
ATG5	9.68053	9.5635	9.52028	9.55138	9.59108	9.56414
MAPK14	9.29534	9.42849	9.21432	9.2838	9.27545	9.29637
IL32	14.4344	14.8803	14.8505	14.4009	14.5397	14.1611
CFB	10.582	10.7595	10.7977	9.86648	10.5347	9.86383
CXCL1	11.792	12.3475	12.6992	12.2626	11.9219	11.9639
CEACAM1	8.29119	8.37737	9.0824	7.8481	8.3803	7.6778
C8A	3.85239	3.58414	3.11278	3.29967	3.22379	2.04844
CFP	3.02232	3.29463	3.11278	2.29967	2.63883	3.74888
LILRA5	3.17432	4.21217	4.11278	4.14766	3.22379	2.8558
IL10RA	3.85239	3.29463	3.52781	2.97774	3.22379	3.37037
IL17A	3.17432	1.70967	3.40228	3.29967	2.86122	3.74888
TP53	9.0323	8.9576	8.85275	8.69884	8.79196	8.5403
MAPK1	10.3332	10.3158	10.2108	10.2434	10.0525	10.0099
CCRL2	3.02232	2.93206	1.52781	3.43717	2.05387	2.6334
BTK	1.43736	2.70967	3.11278	2.29967	2.05387	1.04844
KLRK1	2.85239	2.70967	2.75021	1.97774	3.05387	2.37037
TICAM1	8.35224	8.37737	8.63982	8.65369	8.50919	8.55227
CMKLR1	3.02232	1.70967	2.75021	2.5627	3.05387	2.37037
ARG1	3.02232	3.12471	2.52781	3.67818	3.37579	2.37037
IDO1	6.95043	6.8796	6.68432	5.59245	6.79533	5.93109
IL17B	3.17432	2.12471	2.75021	3.88463	3.37579	1.6334
TNFRSF13C	3.85239	3.12471	3.52781	2.97774	3.5133	2.8558
CD6	-0.147607	0.124709	3.26478	2.97774	2.05387	0.0484421
CTSG	3.17432	2.93206	2.52781	2.78509	2.05387	2.37037
BAX	10.3632	10.45	10.4645	10.3636	10.4494	10.6437
KIR_Inhibiting_Subgroup_1	2.85239	3.29463	2.52781	1.97774	2.37579	2.6334
NOTCH2	9.48357	9.49757	9.32006	9.52077	9.47593	9.59147
TNFRSF4	2.65975	3.58414	2.26478	2.29967	2.86122	2.6334
TGFBR1	8.84957	8.83895	8.92585	9.09927	8.88359	9.05967
C7	3.65975	3.58414	3.94285	4.37006	3.22379	2.6334
CD40	8.33621	8.41933	8.57221	8.10186	8.67225	8.32457
CCL15	2.65975	2.12471	2.94285	2.78509	2.05387	2.37037
ICAM3	6.62058	6.66387	6.40228	6.60709	6.74037	6.78991
SKI	8.9372	9.01041	8.90575	9.04113	9.07901	9.1491
ATG10	6.20995	6.56765	6.40228	6.14766	6.33927	6.19819
C4BPA	3.75928	1.70967	1.94285	1.97774	2.37579	1.6334
C8G	2.65975	2.93206	3.64329	2.5627	2.37579	1.04844
ABL1	8.04715	7.89289	8.05659	7.69198	7.95473	7.66315
IL1RL1	6.15617	6.14708	6.67077	6.83572	6.49681	6.52418
PDCD1	3.93986	3.44664	2.94285	2.78509	3.63883	3.21837
CTNNB1	12.7519	12.7805	12.757	12.5984	12.6736	12.7049
MAP4K2	6.5106	6.41011	6.15231	6.0652	6.05387	5.72087
RELA	7.34425	7.33416	7.39406	7.34406	7.48013	7.09284
CCL22	4.65975	4.76857	4.40228	4.22567	4.63883	3.95533
IKBKE	8.05696	7.68695	7.95966	7.5013	7.59302	7.26761
AICDA	2.85239	2.44664	3.40228	2.78509	2.05387	0.0484421
THY1	4.98168	5.12471	4.94285	5.18719	4.5133	4.572
LIF	9.64356	9.62655	10.3628	9.6234	9.97124	9.57592
MRC1	1.85239	2.70967	1.52781	2.78509	2.37579	1.6334
CD40LG	3.43736	3.12471	3.11278	3.14766	2.63883	2.8558
MALT1	10.0085	10.2783	10.1836	10.1237	10.1572	10.0555
IL1RN	9.62388	9.72648	9.9043	9.83416	9.65935	9.26276
CXCL9	3.75928	4.12471	6.26478	4.93193	3.37579	3.04844
HFE	5.96092	6.60044	6.26478	5.90848	6.18315	6.02572
CCL7	2.85239	2.70967	2.26478	1.5627	2.63883	2.8558
ZAP70	-0.147607	0.124709	3.26478	1.5627	0.0538658	1.6334
IL2RG	3.55283	4.12471	4.11278	3.14766	3.37579	3.04844
MAPKAPK2	8.53539	8.61255	8.68432	8.59245	8.50508	8.62209
PTGS2	7.79491	8.469	7.69774	7.58507	7.60076	7.77636
IKZF1	2.43736	0.124709	2.75021	2.78509	2.05387	1.04844
LEF1	3.43736	3.44664	3.26478	4.14766	2.05387	3.21837
MUC1	9.61561	9.469	9.77416	9.2304	9.61037	8.99973
C9	2.43736	2.93206	3.26478	2.78509	3.37579	3.21837
PSMC2	10.7041	10.7504	10.7002	10.679	10.7508	10.6249
IL4R	9.5195	9.47344	9.55388	9.48949	9.418	9.65577
TAL1	1.85239	2.12471	-0.057148	2.29967	2.37579	2.04844
IL28A	5.20995	5.73942	8.55018	7.66424	5.57743	4.8558
LTF	2.43736	1.70967	2.94285	1.97774	1.63883	3.21837
CD36	3.02232	3.29463	3.26478	2.78509	3.05387	2.04844
CCL26	3.02232	3.82515	3.11278	3.5627	2.63883	3.04844
MYD88	10.5726	10.7031	10.8178	10.5693	10.685	10.5201
STAT4	4.60728	4.58414	4.58671	4.37006	4.86122	3.50787
RAG2	3.65975	1.12471	2.75021	3.29967	2.86122	2.04844
NT5E	11.5097	11.5826	11.749	11.6211	11.6755	11.6343
HLA-DPB1	5.91848	6.00735	6.33517	5.65016	6.22379	6.42348
SELPLG	-0.147607	1.12471	1.52781	-0.0222623	0.0538658	0.0484421
AIRE	3.31183	3.58414	2.94285	2.29967	3.63883	2.37037
CCR10	2.17432	3.44664	2.75021	0.977738	3.5133	3.50787
CCR5	2.43736	3.29463	2.75021	3.14766	3.22379	2.6334
KLRC1	3.02232	3.12471	1.94285	2.97774	1.63883	3.04844
PLA2G2A	3.31183	2.93206	2.94285	2.97774	1.05387	1.6334
KIR3DL3	2.43736	2.12471	1.52781	2.97774	1.05387	1.04844
CXCR1	5.06185	5.51703	4.69774	5.10702	4.80875	5.33384
TMEM173	9.65491	9.50409	9.75503	9.24452	9.51535	9.14384
TNFSF12	5.80659	6.05545	5.19078	5.86038	6.05387	5.93109
PSMB5	11.6214	11.7767	11.6648	11.7376	11.8021	11.6348
CD3EAP	6.65975	6.56765	6.81322	6.74592	6.5296	6.6923
EDNRB	3.93986	3.44664	3.52781	3.78509	4.30179	3.37037
CDH5	2.17432	2.70967	2.94285	2.29967	2.63883	0.0484421
ITLN2	2.43736	3.44664	2.75021	1.97774	2.37579	1.04844
PSMB7	12.2066	12.2874	12.238	12.2105	12.2782	11.7823
CD1A	3.43736	3.44664	2.75021	3.67818	3.05387	0.0484421
CD45RA	1.43736	1.70967	1.52781	2.78509	2.37579	1.6334
CISH	4.24471	3.29463	3.26478	3.88463	3.86122	3.95533
FAS	5.63375	5.61656	6.13268	5.59245	5.88676	5.47471
IRF3	5.34425	5.82515	5.69774	5.73263	6.09826	6.19819
IFNG	2.43736	0.124709	2.75021	2.29967	0.0538658	3.04844
NFKB1	7.97133	8.07308	8.37748	7.91438	7.74735	7.84934
MAP4K4	11.5306	11.4762	11.4873	11.4771	11.5769	11.6169
LITAF	10.3983	10.2475	10.3276	10.1933	10.2742	10.0257
KLRD1	1.85239	3.82515	2.94285	2.29967	2.05387	3.21837
CCR8	2.43736	2.70967	1.94285	2.5627	1.05387	3.04844
IL19	6.02232	6.23323	5.84974	5.90848	6.65378	5.60303
CFH	9.65975	9.70402	9.92727	9.26314	9.82865	9.32457
IL18RAP	2.85239	2.70967	3.11278	2.78509	1.05387	0.0484421
CLEC4A	2.85239	2.93206	3.75021	2.97774	3.5133	3.50787
KLRF1	3.75928	3.58414	3.52781	3.43717	3.5133	3.6334
EBI3	3.31183	3.29463	3.26478	2.97774	1.63883	2.8558
BCL2	3.31183	2.70967	3.26478	4.14766	2.86122	2.37037
HLA-DQA1	3.65975	2.70967	3.52781	2.29967	3.22379	2.8558
IL4	2.17432	2.70967	2.52781	3.29967	2.86122	2.6334
CD70	3.65975	3.82515	3.11278	3.88463	3.37579	2.8558
CXCL10	12.5297	12.5887	13.7734	13.0599	12.8377	12.0357
SMAD3	10.4999	10.4845	10.6082	10.4289	10.7369	10.5513
NFATC2	5.17432	5.48226	4.94285	5.22567	4.96076	5.33384
ITGA2B	3.43736	2.70967	3.11278	2.78509	3.63883	3.04844
PIGR	7.59386	6.72462	7.55756	6.73263	7.39372	6.21837
CCL16	3.17432	2.93206	2.26478	3.14766	1.63883	1.04844
CCL8	3.17432	2.70967	3.26478	2.78509	1.63883	2.04844
EGR1	6.55283	5.93206	6.84974	6.5169	6.42891	6.5876
XCR1	3.75928	3.70967	3.11278	3.14766	3.37579	2.8558
NCR1	2.43736	2.93206	3.26478	2.78509	2.37579	1.6334
ICOSLG	6.43736	7.05545	6.71104	6.42068	6.5296	6.5876
CSF2	3.17432	3.44664	4.84974	4.29967	2.86122	4.1359
ATG16L1	8.63703	8.45563	8.52028	8.55517	8.60076	8.82652
KIR_Inhibiting_Subgroup_2	2.65975	2.70967	2.75021	0.977738	2.05387	2.37037
IL20	5.40698	5.64827	5.69774	5.46959	4.75431	4.44076
TRAF5	4.60728	4.58414	4.52781	4.29967	4.14133	4.572
CCND3	7.42225	7.27446	7.29158	7.19691	7.14133	7.37936
CD9	12.7086	12.6025	12.6066	12.5693	12.7152	12.7075
PSMB8	10.8844	11.0165	11.2155	10.673	11.2156	10.8388
TIRAP	4.55283	4.58414	4.75021	4.5013	4.63883	4.90642
GFI1	5.96092	5.64827	5.07214	5.33529	5.33927	5.60303
CLEC5A	3.75928	4.21217	3.26478	2.97774	4.5133	4.04844
TLR5	5.34425	4.51703	4.64329	4.5013	4.80875	4.44076
IRAK2	8.49985	8.85942	8.6944	8.61073	8.68686	8.25301
CD74	7.48175	7.47344	7.42667	7.32647	7.5133	7.20831
TIGIT	3.43736	3.44664	4.11278	3.88463	3.96076	2.37037
ITGAX	3.93986	4.37264	3.94285	3.29967	3.75431	3.21837
CD45R0	4.02232	3.93206	3.11278	2.5627	3.37579	1.6334
CXCL11	10.6492	10.8475	12.0217	11.1608	10.9181	10.2904
ITGAL	4.24471	4.12471	3.94285	3.97774	3.96076	2.8558
ENTPD1	3.93986	4.12471	3.75021	4.0652	4.05387	3.8558
B2M	16.0553	16.2522	16.1637	15.6165	16.3259	15.7541
TOLLIP	9.17657	9.04952	9.03561	8.99733	9.09552	9.07081
IL1R2	6.79491	7.1908	7.11278	6.90848	7.18315	7.26761
MX1	13.8293	14.0074	14.3168	13.5916	14.127	13.9228
IRF4	5.20995	4.82515	4.94285	4.62159	5.22379	3.50787
TBX21	4.71037	4.70967	4.69774	3.88463	4.05387	4.21837
IFNAR2	9.01226	9.04655	9.14987	9.02213	9.03115	8.85901
TLR4	4.71037	4.82515	4.11278	3.29967	3.63883	2.37037
HLA-DRB1	4.65975	4.0316	4.94285	4.14766	5.00806	3.8558
PML	9.25966	9.1881	9.53904	9.22329	9.27303	8.96133
C1S	6.11918	6.90607	6.17167	5.0652	5.63883	5.66315
BATF3	4.71037	4.82515	4.58671	3.97774	4.63883	4.29637
CD80	4.89679	4.82515	4.98725	4.43717	4.69772	4.04844
KIR_Activating_Subgroup_1	5.06185	4.98269	4.94285	5.10702	4.22379	4.04844
PECAM1	5.4671	5.64827	5.72421	5.37006	6.00806	5.00264
NFKB2	8.95306	9.07599	9.19078	8.98055	8.91805	9.06525
IRF7	8.45972	8.26426	8.7946	8.26314	8.37128	8.0428
IFNGR1	10.8886	11.0188	11.0881	10.8201	11.1064	10.7067
DUSP4	10.6869	11.0775	10.7502	10.8936	11.1193	10.9508
HLA	11.6634	11.7106	11.6931	11.1558	11.7608	11.3402
STAT5A	5.58031	6.00735	6.15231	5.37006	5.96076	5.77636
HLA-DMB	3.93986	3.29463	3.52781	3.29967	3.75431	3.21837
IL12B	2.43736	3.82515	1.94285	2.97774	2.86122	2.04844
PSMB10	8.12852	8.15261	7.92585	7.84192	8.08177	7.73494
PTAFR	8.02232	7.9702	8.03561	7.65016	8.17281	7.99096
STAT6	7.48902	7.24365	7.3607	7.37006	7.34849	7.53226
CD83	6.31183	6.64827	6.86172	6.37006	6.5296	6.49139
ATG12	6.20995	6.56765	5.92013	6.12748	6.41142	6.64835
EGR2	3.31183	2.44664	2.75021	2.97774	1.63883	4.1359
ITLN1	3.31183	3.12471	2.26478	3.5627	3.05387	2.6334
IL1RL2	4.93986	5.12471	5.55756	5.404	4.80875	5.17773
IRF8	3.02232	2.44664	2.94285	3.5627	2.63883	2.04844
NCF4	3.55283	3.44664	3.11278	2.29967	2.37579	2.6334
NFATC1	5.52482	5.6793	5.40228	5.404	5.18315	5.04844
KLRC3	3.55283	3.29463	2.52781	2.29967	3.37579	1.04844
CD86	4.43736	4.29463	4.52781	4.62159	4.14133	4.29637
CD1D	2.65975	2.93206	3.11278	0.977738	3.05387	1.04844
CXCL2	9.6837	10.0745	10.7405	10.1969	9.99638	9.70844
XBP1	8.35224	8.24883	8.41046	8.34406	8.3622	8.21837
CD209	3.75928	3.29463	2.94285	3.43717	3.05387	2.04844
TNFRSF9	2.65975	2.93206	3.11278	3.29967	3.75431	2.04844
GBP5	4.31183	5.1691	5.67077	4.5013	4.57743	4.6923
TNFSF11	3.55283	3.29463	3.40228	2.5627	3.96076	2.8558
LCK	3.02232	3.58414	2.26478	3.14766	3.37579	2.37037
CXCL13	3.31183	0.124709	2.26478	2.5627	2.05387	2.04844
CTLA4-TM	2.65975	2.44664	1.94285	2.78509	2.37579	1.04844
IL26	3.17432	2.93206	2.75021	-0.0222623	2.05387	2.37037
BCL3	7.65329	7.64041	7.71764	7.59245	7.23377	7.30583
IL7R	6.27866	6.44664	6.95408	6.35278	6.07623	6.19819
DPP4	3.65975	4.29463	2.94285	4.43717	3.63883	3.8558
IL6	6.36019	6.49975	7.05138	6.48553	6.54572	6.6334
CXCR6	1.85239	2.44664	2.94285	0.977738	2.37579	2.04844
CFD	3.02232	2.93206	3.11278	3.14766	3.5133	3.04844
CCL4	4.80659	4.82515	5.33517	4.83572	4.5133	4.21837
DEFB103A	3.55283	3.12471	3.26478	3.5627	2.37579	2.6334
LILRA1	3.02232	2.93206	2.26478	2.5627	1.63883	0.0484421
NOS2	4.60728	4.98269	3.94285	4.29967	4.80875	2.8558
SLAMF7	5.10032	5.41011	4.80083	4.29967	4.75431	4.50787
LTBR	10.2187	10.1233	10.2523	10.1313	10.1213	10.0555
IRF5	5.24471	4.29463	4.89705	5.18719	4.96076	4.37037
ITGA4	5.55283	5.25399	4.89705	5.70566	5.44618	5.09284
PDCD2	6.79491	6.9576	6.62935	6.74592	6.93651	6.66315
CDKN1A	11.7776	11.7878	11.7832	11.7163	11.9111	11.5323
IGF2R	7.53187	8.00123	7.35224	7.53998	7.68322	7.84286
SERPING1	9.76827	9.96234	10.2398	9.37006	9.88517	9.62776
PTPN2	8.14701	7.93849	7.99813	7.9261	8.10915	7.98508
CCR6	2.43736	2.44664	2.75021	2.97774	2.05387	2.6334
HLA-DRA	5.40698	5.70967	5.98725	5.33529	5.48013	5.50787
GPI	9.92653	9.72276	9.85275	9.77053	9.6923	9.82158
CD46	11.2204	11.2681	11.2461	11.1458	11.2597	11.0935
RORC	3.65975	3.29463	4.19078	3.78509	3.05387	2.6334
KIR3DL2	3.31183	2.70967	2.75021	3.43717	2.63883	1.04844
PSMB9	9.55975	9.6325	9.87802	9.22091	9.81042	9.33615
PTGER4	4.85239	5.12471	5.61528	5.37006	5.44618	4.44076
C6	4.31183	3.58414	4.11278	4.37006	3.5133	4.37037
TNFSF13B	6.71037	6.72462	7.3858	6.70566	6.97273	5.90642
PTPN22	2.85239	3.82515	3.75021	4.22567	4.44618	3.74888
PTK2	10.6813	10.733	10.5231	10.6413	10.7903	10.7262
LAMP3	9.70882	9.84067	10.1425	9.43717	10.0928	9.86383
FCGR2A	2.65975	2.12471	2.52781	2.5627	3.05387	0.0484421
IFI16	11.089	11.2142	11.5306	11.1186	11.1735	10.9807
POU2F2	4.98168	5.33416	4.80083	5.37006	4.22379	5.21837
LILRA2	2.43736	2.93206	-0.057148	1.5627	2.05387	1.6334
NOD1	5.87476	5.85263	6.41859	6.12748	5.86122	6.11453
sCTLA4	3.93986	3.12471	3.11278	3.43717	3.05387	2.6334
PDGFRB	2.65975	3.44664	2.26478	1.97774	3.37579	1.04844
UBE2L3	8.48539	8.5635	8.56124	8.71245	8.56562	8.52012
IL27	2.17432	2.12471	1.94285	0.977738	2.05387	2.37037
TNFRSF17	3.17432	3.29463	2.94285	3.29967	2.63883	3.04844
GBP1	10.0236	10.2201	10.7891	10.1249	10.2658	10.0142
CD24	12.663	12.6426	12.4852	12.8594	12.7417	12.6188
IL21	3.43736	3.12471	3.64329	3.78509	2.37579	3.6334
CD34	2.85239	2.12471	2.52781	0.977738	2.37579	2.6334
TNFSF8	2.43736	2.70967	1.94285	3.29967	2.86122	0.0484421
C1R	7.22743	7.78292	7.29158	6.14766	6.80875	6.78991
C8B	3.17432	2.12471	3.11278	2.97774	3.22379	3.04844
IL29	5.55283	5.8796	7.51271	6.87256	5.57743	5.44076
IKZF3	3.31183	2.70967	2.75021	1.97774	2.05387	0.0484421
GPR183	1.43736	1.70967	1.52781	-0.0222623	2.86122	1.04844
IL2	1.85239	2.44664	2.26478	2.78509	2.05387	2.8558
LAIR1	2.17432	2.70967	3.26478	2.78509	3.05387	2.8558
AHR	10.3512	10.3619	10.3146	10.1032	10.4125	10.0832
IKBKG	7.69788	7.56765	7.55756	7.34406	7.79533	7.74888
BCAP31	10.8803	10.7012	10.793	10.8043	10.7741	10.7991
CD8B	2.65975	2.70967	1.94285	2.29967	0.0538658	1.04844
CCL24	3.02232	1.70967	3.26478	3.97774	2.63883	2.6334
CEACAM8	1.43736	2.12471	1.52781	2.78509	2.05387	1.04844
CD14	5.68528	4.70967	5.26478	4.97774	5.00806	5.17773
ITGA5	9.60394	9.48006	9.70274	9.57765	9.52757	9.65947
CD55	3.85239	2.93206	3.64329	3.97774	3.37579	2.37037
CD164	11.0914	11.1205	11.2008	10.8936	11.1206	10.8542
ARG2	6.85239	7.17999	6.94285	7.31759	7.17281	7.37037
BATF	3.75928	3.12471	3.26478	1.97774	3.37579	3.21837
MSR1	1.43736	2.93206	2.52781	3.43717	2.37579	2.04844
CSF1R	1.43736	2.44664	1.94285	2.5627	1.63883	2.04844
IL5	2.43736	2.12471	3.84974	2.97774	2.37579	2.04844
IRAK1	9.53539	9.48884	9.48201	9.60709	9.52147	9.51401
IFNB1	3.65975	1.12471	8.01967	7.0652	2.63883	3.50787
TNFRSF1B	2.43736	2.93206	1.94285	1.97774	3.05387	3.37037
CASP8	8.2361	8.37264	8.62935	7.96073	8.42019	8.20326
IFIT2	8.44111	8.42392	10.1547	9.74095	9.01676	8.08187
LILRB3	3.31183	2.44664	2.52781	1.97774	1.05387	0.0484421
NLRP3	3.02232	3.44664	3.11278	3.88463	2.86122	3.21837
JAK2	7.75928	8.10199	8.23747	7.75252	7.82205	8.0428
CSF2RB	2.43736	1.70967	1.94285	3.78509	3.22379	3.50787
CCL3	2.17432	2.93206	1.94285	1.97774	2.05387	2.04844
CLEC6A	2.17432	2.70967	2.26478	2.29967	3.05387	2.37037
IL9	2.43736	2.12471	2.26478	1.97774	1.05387	0.0484421
CX3CL1	7.14701	7.26426	7.42667	7.16756	6.79533	5.95533
TNFSF4	5.87476	6.33416	6.3004	5.78509	5.72629	5.88133
BTLA	2.65975	3.70967	1.94285	2.97774	3.5133	2.37037
C2	4.43736	4.29463	4.64329	4.29967	4.05387	3.95533
IL6ST	10.3983	10.4845	10.4247	10.3914	10.3959	10.3805
BCL10	10.6031	10.6156	10.8132	10.7385	10.8588	10.7687
PAX5	2.43736	2.44664	2.26478	1.97774	2.86122	2.04844
IFNA2	3.55283	2.44664	3.75021	4.14766	3.05387	3.50787
CD276	9.86781	9.75042	9.7789	9.58322	9.51943	9.42782
CD58	9.16528	9.26937	9.23977	9.07313	9.13068	8.8461
FKBP5	7.93986	7.9702	8.22362	8.03302	7.93651	8.07081
IRF1	9.0323	9.09338	9.62233	9.15765	9.1519	8.91881
ATM	3.65975	2.93206	3.52781	3.97774	3.63883	3.21837
IL2RB	3.65975	4.29463	3.84974	3.88463	3.86122	3.04844
CCL19	3.65975	3.70967	3.52781	3.14766	2.86122	2.8558
IFI35	8.93188	8.8796	9.21665	8.27695	9.14926	8.94023
CCL11	3.55283	2.93206	3.52781	3.14766	3.05387	3.04844
HLA-DMA	6.04222	6.0316	6.40228	6.37006	6.46326	5.47471
LILRB2	3.17432	3.70967	2.52781	2.97774	1.05387	1.6334
KLRC4	2.43736	3.29463	3.40228	3.29967	3.75431	3.6334
KLRG1	3.93986	3.12471	3.26478	2.5627	3.05387	3.21837
MAF	4.71037	4.58414	4.40228	3.78509	4.30179	4.37037
HLA-DPA1	6.74721	6.56765	7.01967	6.37006	6.92423	6.19819
TNFAIP6	2.43736	4.21217	3.26478	3.67818	4.05387	3.04844
LTB4R	6.64681	6.66387	6.45065	6.12748	6.16239	6.19819
IL13	3.17432	3.12471	2.52781	2.97774	1.63883	3.04844
CD247	2.85239	3.70967	2.94285	2.78509	2.05387	1.6334
CASP2	8.88306	8.78649	8.73401	8.66774	8.80541	9.20073
ITGB2	4.02232	4.0316	3.40228	3.88463	4.5133	3.21837
TAPBP	9.47993	9.3366	9.39612	9.21136	9.39594	8.94023
IL1R1	6.20995	6.23323	5.92013	6.02213	6.20361	6.09284
C1QBP	12.0119	12.2543	12.1914	12.1981	12.131	12.1713
PTPRC_all	4.55283	4.58414	5.15231	4.5013	4.63883	3.95533
S100A9	14.8119	15.1581	15.2911	15.1279	15.1764	14.777
MAPK11	5.4671	5.1691	5.19078	5.10702	5.41142	5.04844
GP1BB	3.17432	3.70967	3.52781	4.0652	3.5133	2.37037
CLU	3.02232	3.70967	4.11278	3.43717	3.96076	1.6334
MBL2	2.17432	3.44664	3.40228	1.5627	2.86122	2.04844
FCER1G	2.65975	3.70967	3.26478	4.0652	3.22379	2.37037
C1QA	4.31183	3.93206	4.40228	3.67818	3.86122	3.21837
SLC2A1	9.99578	9.9702	10.3103	10.1224	10.0139	9.85257
VCAM1	2.65975	2.44664	2.52781	2.78509	1.63883	2.37037
IL18	10.1285	10.3133	10.2143	10.2114	10.1934	10.1105
KLRAP1	3.43736	3.29463	2.94285	3.67818	3.5133	3.04844
CCL18	2.65975	2.12471	3.11278	3.43717	2.86122	2.6334
IL1RAP	8.64356	8.64827	9.11778	8.8481	8.66489	8.94629
NOD2	6.87476	7.24365	7.40228	7.15765	7.21374	6.8558
TGFB1	9.36809	9.34871	9.4546	9.32425	9.51125	9.42565
NFKBIA	11.435	11.6345	12.1056	11.8055	11.8175	11.514
HRAS	9.00468	9.04357	9.14007	9.03031	9.02541	9.17773
DEFB103B	4.80659	5.90607	4.19078	5.5013	4.63883	5.21837
ADA	7.00214	6.78292	7.00894	7.01116	6.9846	7.14647
TAGAP	6.34425	6.35353	6.93154	6.18719	6.79533	6.00264
ICAM1	10.6758	10.6889	11.0939	10.2114	10.6723	9.98508
IFITM1	13.6059	13.6844	13.7758	13.0683	13.7986	13.3639
RELB	6.91848	7.0316	7.21898	6.88463	7.08729	6.73494
XCL1	3.17432	4.0316	3.75021	3.67818	3.63883	3.37037
CD160	3.75928	2.70967	2.94285	3.43717	3.37579	2.37037
S1PR1	2.85239	3.44664	2.94285	3.67818	3.63883	3.04844
TGFBR2	10.4308	10.1691	10.3743	10.2504	10.4843	10.2259
CD163	3.55283	2.93206	2.75021	3.14766	3.37579	1.04844
CXCR3	2.85239	2.70967	2.94285	2.78509	2.63883	3.21837
BLNK	4.98168	5.41011	5.52781	5.26314	5.05387	4.50787
KLRG2	2.43736	2.70967	3.11278	2.78509	3.05387	1.04844
HLA	12.3093	12.2352	12.1964	11.622	12.2545	11.7924
CD244	2.85239	3.29463	2.94285	2.97774	3.22379	2.04844
CXCL12	4.24471	4.12471	3.52781	3.5627	4.37579	2.8558
KCNJ2	4.80659	4.76857	4.80083	4.43717	4.44618	3.37037
S100A8	13.6117	14.3106	14.1468	13.8161	13.7904	13.2184
TNFSF15	6.32813	6.35353	6.58671	6.26314	6.42891	5.74888
IL6R	5.96092	5.41011	5.67077	5.59245	5.69772	5.66315
CLEC4E	3.75928	3.44664	3.94285	3.5627	3.37579	3.50787
CD28	4.02232	4.0316	3.84974	4.14766	3.22379	2.37037
C4A/B	2.65975	4.37264	3.94285	3.14766	3.37579	3.8558
LCP2	4.10032	3.29463	3.40228	1.5627	2.37579	3.21837
GZMK	3.02232	3.70967	2.52781	2.5627	1.05387	1.04844
IL12A	4.17432	4.29463	4.26478	4.14766	3.75431	3.74888
TYK2	7.57349	7.49975	7.2827	7.0652	7.01965	6.84286
FCGR1A/B	1.43736	2.12471	1.94285	3.14766	1.63883	2.37037
KLRB1	3.02232	1.70967	1.94285	0.977738	1.63883	1.04844
CD79B	2.43736	2.93206	2.75021	1.97774	2.63883	0.0484421
SH2D1A	2.65975	1.70967	2.75021	2.78509	3.05387	1.6334
TLR8	1.85239	2.70967	2.94285	0.977738	1.63883	2.6334
IL7	2.17432	3.12471	3.52781	-0.0222623	2.63883	3.37037
CD274	7.10978	6.93206	7.95966	7.61436	7.08729	6.6183
FCGR3A/B	3.17432	2.70967	1.94285	3.43717	2.86122	1.6334
LILRA4	3.75928	3.58414	2.94285	2.78509	2.86122	1.6334
LGALS3	12.3062	12.3155	12.3045	12.327	12.4065	12.3729
DEFB4A	8.60059	10.1345	8.66053	8.59245	8.94261	7.94931
RUNX1	8.70102	8.62853	8.55388	8.42068	8.58914	8.72792
BID	4.98168	4.64827	5.40228	5.14766	5.00806	5.33384
DEFB1	4.71037	4.93206	5.19078	5.22567	5.30179	4.44076
LTB4R2	7.59386	7.79004	7.69104	7.26314	7.46326	7.21837
CTSC	12.8704	12.8769	12.4664	12.2758	12.6041	12.5168
CXCR2	6.39155	6.27446	6.19078	5.78509	6.20361	5.93109
TNFRSF11A	6.19224	5.85263	5.84974	5.88463	5.80875	5.33384
JAK3	3.65975	3.58414	2.52781	2.5627	3.37579	2.37037
CCL13	2.85239	3.12471	2.52781	2.29967	1.63883	2.6334
TRAF3	8.19224	8.06722	8.27377	8.36144	8.26818	8.47471
PDCD1LG2	6.98168	7.50841	7.58671	7.45347	7.35765	7.34306
RAG1	4.31183	4.21217	4.26478	4.14766	4.75431	3.95533
NFATC3	7.66617	7.91912	7.67077	7.94352	7.75431	7.90019
TNFRSF10C	7.07156	7.28458	7.0926	6.63595	7.08729	7.03713
IL21R	3.02232	3.93206	1.94285	3.29967	2.37579	3.50787
IL22	2.17432	0.124709	3.11278	2.78509	1.63883	2.04844
KIR_Activating_Subgroup_2	3.02232	2.12471	2.26478	2.78509	2.37579	2.6334
IL12RB1	3.31183	1.70967	2.52781	2.29967	1.05387	2.04844
SMAD5	9.09557	9.19885	9.08496	9.16756	9.22379	9.19565
CD48	2.17432	2.70967	2.52781	2.78509	2.86122	2.04844
CD19	5.37596	5.73942	5.98725	5.5627	5.69772	5.47471
LTA	3.75928	3.12471	3.52781	2.5627	3.5133	1.04844
TRAF2	7.98168	8.26937	8.17647	8.15765	8.34849	7.97325
FCGR2A/C	2.85239	1.70967	3.52781	3.14766	2.86122	2.04844
CD96	3.43736	3.93206	2.94285	2.97774	2.86122	3.04844
GZMA	-0.147607	0.124709	2.26478	-0.0222623	2.63883	1.6334
TFRC	9.9252	10.1106	10.0824	10.0612	10.1934	10.0832
CD44	12.3028	12.2365	12.3344	12.083	11.9638	11.9421
MASP2	2.85239	4.0316	2.52781	3.14766	3.37579	2.8558
MASP1	3.02232	3.12471	2.26478	2.97774	1.05387	2.04844
ILF3	10.5658	10.5008	10.5713	10.4372	10.4365	10.5953
ZBTB16	3.93986	2.93206	3.64329	3.29967	3.5133	3.8558
PTPN6	7.27866	7.31453	7.21898	7.0652	7.32999	7.22835
C14orf166	11.6702	11.8577	11.8012	11.7693	11.8708	12.0853
C1QB	3.75928	3.12471	2.75021	3.14766	3.37579	2.04844
CD99	12.4999	12.4792	12.362	12.5193	12.6341	12.504
ICOS	3.43736	2.93206	3.94285	3.88463	2.63883	3.21837
C5	4.43736	3.70967	3.75021	4.5013	3.96076	3.95533
MCL1	12.32	12.39	12.6573	12.404	12.5133	12.5285
TLR9	3.93986	3.93206	4.33517	3.43717	4.14133	4.04844
LILRA6	3.02232	3.58414	3.40228	2.97774	3.5133	2.8558
MAP4K1	2.85239	3.82515	3.94285	2.78509	2.63883	2.37037
PSMD7	11.5226	11.7256	11.6877	11.6153	11.7134	11.7712
TGFBI	13.0997	12.8771	12.5053	12.3378	12.1598	12.502
MS4A1	4.02232	3.58414	3.75021	3.88463	3.86122	3.8558
CEACAM6	11.7297	11.6365	12.2169	11.8106	11.8519	11.7674
IL16	3.43736	2.93206	3.64329	3.14766	3.5133	2.37037
TRAF6	8.00214	7.72462	7.71104	7.71245	7.7192	7.82323
MIF	11.6098	11.4768	11.532	11.6121	11.619	11.4354
SOCS1	7.35224	7.27446	8.48201	8.13761	7.78858	7.39717
KIR3DL1	2.43736	1.12471	2.26478	3.14766	2.37579	1.6334
IL23A	5.4671	6.14708	6.22825	5.93193	6.22379	5.80333
CCR7	3.55283	3.44664	1.94285	1.5627	2.63883	2.04844
TLR1	7.5871	7.34388	7.24663	7.14766	7.45475	7.43215
IL18R1	5.10032	5.44664	5.3004	5.22567	5.5133	4.95533
RAF1	9.70102	9.74309	9.83007	9.77702	9.88517	10.0026
IL15	6.20995	6.56765	6.90864	6.5169	6.69772	6.33384
IKZF2	9.03479	9.20152	9.26026	9.23748	9.56364	9.41258
CD4	3.75928	3.29463	3.26478	3.43717	3.63883	1.6334
IRAK3	3.93986	3.58414	3.11278	3.67818	2.63883	2.6334
NFIL3	7.48902	7.79004	7.78206	7.78509	7.56957	7.11453
CIITA	-0.147607	0.124709	1.52781	0.977738	0.0538658	0.0484421
CCRL1	6.49625	6.8796	7.07214	6.65016	6.86122	6.76269
PPARG	3.43736	4.21217	4.69774	4.0652	4.63883	4.37037
TLR2	7.2361	7.11339	7.2827	6.96642	7.20361	6.64835
CD2	1.85239	3.12471	2.52781	2.29967	3.05387	2.8558
IKBKAP	8.5563	8.8182	8.73401	8.70566	8.74037	8.82652
SLAMF6	2.65975	1.12471	1.94285	2.78509	2.63883	2.6334
TNFRSF8	3.17432	3.12471	3.26478	3.43717	2.63883	3.50787
STAT1	11.2121	11.2814	11.6042	10.8929	11.2724	10.8686
CRADD	5.68528	6.0316	5.8255	5.73263	5.88676	5.2579
HLA-C	11.2171	11.0767	10.9122	10.5897	10.9898	10.6595
GNLY	3.43736	2.12471	2.94285	2.29967	3.22379	2.37037
CCL5	6.89679	7.6793	7.69104	7.14766	7.13068	6.81663
ITGAE	7.75928	7.72462	7.75021	7.82949	7.78179	7.67049
FCGRT	6.68528	6.83895	7.19078	6.74592	6.97273	6.55624
IL10	3.55283	3.82515	1.94285	3.5627	3.63883	3.04844
CD59	13.5834	13.6527	13.6047	13.5709	13.7805	13.5774
CCBP2	4.24471	4.29463	4.11278	3.88463	4.44618	4.1359
STAT2	9.86781	9.97802	10.2546	9.31981	9.84828	9.68507
CD7	3.43736	3.29463	3.26478	3.88463	3.05387	2.37037
IFNAR1	6.68528	6.33416	6.19078	6.18719	6.20361	6.23827
ITGB1	13.7982	13.7724	13.8197	13.7733	13.8387	13.3773
SIGIRR	5.34425	4.76857	5.19078	5.5013	5.33927	4.90642
PDGFB	3.43736	0.124709	4.19078	3.88463	3.5133	3.37037
IL28A/B	4.49625	3.70967	6.68432	6.35278	4.44618	3.04844
PRKCD	8.08601	7.75407	7.68432	7.73263	7.80875	7.73494
IL17F	2.85239	3.70967	3.26478	2.97774	3.37579	2.8558
TNFRSF14	7.2361	7.05545	7.00894	6.74592	6.99638	6.6334
GATA3	3.75928	4.0316	3.75021	4.22567	4.14133	2.37037
TBK1	8.42225	8.73204	8.76303	8.46959	8.55769	8.80333
CX3CR1	3.93986	4.0316	2.75021	4.22567	3.96076	3.50787
GZMB	3.02232	2.44664	3.11278	3.78509	2.05387	2.37037
TRAF4	9.59554	9.43532	9.61174	9.51301	9.46538	9.52418
CEBPB	10.9765	10.9858	10.9464	10.7599	10.8515	10.335
APP	12.7617	12.7659	12.6556	12.5205	12.5887	12.6308
PPBP	6.56664	6.81121	6.17167	5.33529	6.18315	5.40599
ARHGDIB	9.71503	9.70779	9.80859	9.79312	9.83523	9.60686
PLAUR	9.63539	9.79359	10.2749	10.1811	9.9905	9.85901
ATG7	8.09557	8.40083	8.10776	8.13761	8.26332	7.90642
IL3	0.852393	2.70967	2.94285	2.29967	2.86122	2.04844
TNFRSF13B	2.65975	2.12471	2.52781	2.78509	2.05387	2.37037
CLEC7A	4.71037	5.21217	5.36912	4.62159	5.63883	4.37037
CSF1	5.49625	5.55097	6.11278	5.37006	5.22379	5.21837
ICAM4	4.89679	4.12471	4.19078	4.0652	4.80875	3.6334
TAP1	8.62058	8.77217	8.94848	8.33529	8.62372	8.52012
MME	3.65975	2.12471	3.11278	3.43717	2.63883	2.8558
IL1A	8.91579	9.64041	9.50318	9.30641	9.31596	9.24073
TNFSF10	11.1681	11.1739	11.757	11.2556	11.2443	10.5242
HAVCR2	3.02232	2.93206	2.75021	1.97774	1.05387	1.6334
TNFAIP3	9.95043	10.4646	11.0422	10.6359	10.5306	10.6135
CD82	9.27025	8.93206	9.10272	9.20174	9.05105	9.05687
CUL9	6.36019	6.86618	6.46641	5.90848	6.22379	6.73494
ETS1	9.72276	9.71717	10.1693	10.1186	9.74037	9.88449
CD5	-0.147607	0.124709	2.26478	1.97774	1.05387	2.37037
ABCB1	3.55283	4.12471	3.64329	2.78509	2.63883	3.04844
LILRA3	3.02232	3.82515	3.75021	2.97774	3.63883	3.50787
FCER1A	3.55283	2.93206	3.11278	3.14766	2.05387	3.21837
CCR1	2.85239	2.70967	2.52781	3.43717	3.05387	3.50787
CFI	9.28075	9.35593	9.32656	8.7192	9.42455	8.98802
SYK	7.44485	6.91912	7.20024	7.17741	7.45475	7.28685
TLR3	8.80659	8.89289	9.03825	8.75252	8.94565	8.52822
HLA-DOB	6.19224	6.44664	6.22825	6.04383	5.80875	6.21837
NCAM1	3.85239	2.70967	3.64329	3.5627	2.05387	2.04844
HAMP	3.17432	3.70967	2.52781	2.97774	2.37579	3.21837
LILRB5	2.85239	2.70967	3.26478	3.29967	2.05387	2.04844
CD27	3.75928	3.29463	2.94285	3.29967	2.37579	2.6334
TNF	6.10032	6.27446	7.3858	7.01116	6.32065	6.2579
BCL2L11	5.43736	5.61656	5.26478	4.88463	5.26332	5.60303
FYN	7.31183	7.46456	7.3607	7.47758	7.47172	7.62587
B3GAT1	2.43736	3.12471	0.942852	2.29967	3.05387	0.0484421
PLA2G2E	3.02232	0.124709	2.75021	1.5627	2.63883	0.0484421
HLA-DRB3	5.24471	5.6793	6.31789	5.5627	5.44618	4.95533
CD3E	3.02232	2.70967	3.64329	3.5627	2.63883	1.04844
PRF1	3.02232	3.44664	3.40228	1.5627	2.37579	3.21837
BCL6	7.26178	7.23323	7.50509	7.02213	7.46326	7.44076
CD79A	3.17432	3.12471	2.75021	2.29967	3.22379	2.37037
PYCARD	6.67257	6.55097	6.81322	6.74592	6.60845	6.35222
CYBB	2.43736	2.93206	1.52781	2.78509	2.37579	2.8558
CD53	-0.147607	2.93206	2.94285	2.78509	1.63883	2.37037
CR1	3.02232	1.12471	2.52781	2.5627	1.05387	2.04844
MBP	7.45231	6.81121	7.32656	7.19691	7.29227	7.60303
EOMES	3.55283	2.12471	3.26478	0.977738	2.86122	3.6334
MR1	6.36019	6.21217	6.07214	5.73263	6.54572	6.04844
NOTCH1	8.59723	8.74676	8.74375	8.57765	8.69049	8.93719
CAMP	2.85239	3.12471	3.64329	3.78509	3.63883	4.04844
JAK1	9.16528	9.228	9.2213	9.08887	9.27545	9.18543
FCGR2B	0.852393	0.124709	2.52781	2.29967	2.05387	2.04844
BST1	5.71037	5.9576	5.52781	5.5627	6.14133	6.37037
SPP1	3.02232	2.44664	3.11278	2.78509	3.37579	3.37037
CD45RB	2.65975	1.12471	2.75021	1.5627	0.0538658	2.04844
MARCO	6.29534	6.75407	6.77574	6.37006	6.32065	6.35222
IL22RA2	2.65975	2.70967	2.75021	1.97774	1.63883	2.37037
SELL	2.43736	3.44664	2.52781	1.97774	1.05387	2.6334
CD3D	2.17432	1.70967	2.75021	2.97774	1.63883	1.04844
IL2RA	2.85239	2.44664	1.52781	2.29967	2.63883	2.37037
TRAF1	3.17432	4.37264	4.64329	4.22567	3.5133	3.95533
STAT3	10.406	10.4124	10.3639	10.2539	10.2779	10.2234
FOXP3	3.17432	3.12471	3.40228	3.67818	3.22379	3.04844
TLR7	2.43736	1.70967	2.52781	2.78509	2.37579	2.37037
ITGAM	3.43736	2.93206	3.52781	3.29967	2.37579	3.04844
CR2	3.75928	3.12471	2.94285	2.78509	3.05387	2.37037
LY96	5.96092	6.37264	7.14252	6.7591	6.42891	5.8558
CCL23	3.43736	2.44664	1.94285	1.97774	3.22379	2.6334
IL11RA	3.02232	3.29463	3.26478	3.43717	2.37579	3.37037
TCF4	6.26178	6.10199	5.94285	5.95502	5.75431	5.72087
IRGM	2.85239	2.93206	2.75021	1.97774	2.05387	2.04844
IL23R	2.65975	2.70967	3.40228	3.43717	3.63883	2.37037
IL1B	9.21653	9.45786	9.15231	9.10444	8.93651	9.20579
RARRES3	11.7776	11.6394	11.9597	11.5047	12.1006	11.5247
C3	11.1783	11.1422	11.4059	10.6625	11.3462	10.8216
CCR2	2.85239	2.93206	3.75021	2.29967	1.63883	2.37037
KLRF2	-0.147607	1.12471	3.75021	-0.0222623	0.0538658	0.0484421
IL13RA1	9.65975	9.6793	9.5594	9.70225	9.52757	9.62209
IFNA1/13	3.31183	1.70967	2.52781	3.29967	3.5133	2.04844
CCL20	8.98682	8.85263	9.26703	8.46558	8.96376	7.32457
FCAR	2.65975	2.93206	2.52781	2.5627	2.86122	1.6334
CHUK	8.98682	9.11623	8.96799	8.99176	8.99345	9.1412
PRDM1	7.68528	8.20686	8.57948	8.38288	8.35765	8.20326
IFIH1	9.2891	9.40316	9.89705	9.18963	9.51535	9.17773
CASP10	-0.147607	0.124709	-0.057148	-0.0222623	0.0538658	0.0484421
LILRB1	2.43736	3.29463	2.75021	1.5627	2.63883	1.6334
ZEB1	3.31183	3.44664	4.03031	3.67818	3.37579	2.8558
IL8	12.1212	12.3706	13.0697	12.4051	12.4139	11.991
ICAM5	2.43736	2.44664	2.75021	3.5627	3.37579	2.8558
IRAK4	7.19224	7.41011	7.25573	7.14766	7.29227	7.43215
CARD9	3.85239	3.12471	3.84974	3.5627	3.96076	2.37037
TAP2	8.53889	8.42849	8.50891	8.22567	8.49681	8.57592
CTSS	9.96614	10.0421	10.1967	9.68854	10.267	9.66315
BST2	10.2263	10.5831	10.5353	9.44126	10.3633	10.1386
SELE	1.43736	3.70967	3.64329	2.97774	3.05387	3.50787
STAT5B	6.81818	6.75407	6.76303	6.93193	6.89936	6.89393
CD22	2.17432	3.29463	2.52781	2.97774	2.37579	1.6334
CD81	12.2517	12.2019	12.2656	12.1224	12.2758	12.3799
SRC	9.1378	9.02859	9.16202	9.22567	9.32533	9.11722
PLAU	13.2282	13.4425	13.6096	13.5203	13.7328	13.6912
FN1	11.6888	12.1667	10.889	11.458	11.7599	11.3408
CSF3R	2.85239	3.58414	3.11278	4.29967	4.44618	3.37037
CCL2	4.02232	4.76857	4.26478	3.88463	3.22379	3.8558
CTLA4_all	1.43736	2.12471	2.52781	2.78509	1.63883	1.04844
SLAMF1	2.65975	2.12471	2.26478	1.5627	2.05387	2.37037
FADD	5.58031	4.64827	5.07214	5.73263	5.54572	4.74888
CASP3	10.0812	10.1677	10.0977	10.0167	10.1624	10.2383
CASP1	9.21214	9.30462	9.46052	8.96642	9.24369	8.97325
ICAM2	3.43736	3.93206	2.52781	3.5627	4.14133	2.04844
CD8A	3.02232	2.70967	3.40228	2.29967	0.0538658	1.6334
LILRB4	2.65975	1.70967	1.94285	2.78509	2.86122	2.8558
CD97	6.26178	5.73942	6.36912	6.04383	6.11996	6.5403
