# Supplementary material for: Expression of immune response genes in human corneal epithelial cells interacting with Aspergillus flavus conidia
Source: BMC Genomics. 2022 Jan 5;23:5. doi: 10.1186/s12864-021-08218-5 (PMC8728928; doi:10.1186/s12864-021-08218-5)
Supplement: Supplementary file 3 — Additional file 3: Table S3. Differentially expressed genes of RCB2280 cells and primary HCE cells infected with A. flavus CI1698 and CI1123. [file 12864_2021_8218_MOESM3_ESM.xlsx]

## Sheet: Sheet1
		Differentially expressed genes in RCB2280 cells and primary HCE cells infected with A. flavus CI1698 and CI1123
RCB2280 cells infected with CI1698					RCB2280 cells infected with CI1123					Primary HCE cells infected with CI1698					Primary HCE cells infected with CI1123
Genes	Description	log2 Ratio	p-value		Genes	Description	log2 Ratio	p-value		Genes	Description	log2 Ratio	p-value		Genes	Description	log2 Ratio	p-value
C9	Complement component 9	-1.24858	0.0241399		AIRE	Autoimmune regulator	-0.715415	0.00388209		CD5	CD5 antigen like	2.17408	0.00930078		BCL6	B-cell lymphoma 6 protein	0.261383	0.0362724
CD3EAP	DNA-directed RNA polymerase I subunit RPA34	0.17742	0.0483058		CD14	Monocyte differentiation antigen CD14	0.322639	0.0433567		CD6	T-cell differentiation antigen CD6	3.17512	0.00444855		CCL19	C-C motif chemokine 19	-0.768862	0.0108468
CDH5	Cadherin 5	0.35462	0.0378746		CD45R0	Receptor type tyrosine protein phosphatase C	-0.760638	0.0452466		ETS1	Protein C-ets-1	0.465702	0.0471447		CLEC4A	C-type lectin domain family 4 member A	0.675097	0.0303337
CSF2	Granulocyte-macrophage Colony stimulating factor 2	1.96817	0.0262658		CTSS	Cathepsin S	0.120443	0.0231277		HLA-DMA	HLA class II histocompatibility antigen, DM alpha chain	0.390996	0.0347699		IL1RL1	Interleukin 1 receptor-like 1	0.415723	0.0296768
ETS1	Protein C-ets-1	0.589662	0.0140094		DUSP4	Dual specificity protein phosphatase 4	0.352523	0.0189902		IL23R	Interleukin 23 R	0.777728	0.0125187		IL20	Interleukin 20	-0.873026	0.0470235
FN1	Fibronectin 1	0.236022	0.0190404		ETS1	Protein C-ets-1	0.453357	0.0231873		JAK3	Tyrosine protein kinase 3	-1.03513	0.0199326		IRGM	Immunity-related GTPase family M protein	-0.785314	0.0258133
ICAM1	Intracellular adhesion molecule 1	0.285078	0.0164108		HAVCR2	Hepatitis A virus cellular receptor 2	-0.34659	0.0210796		KLRC3	NKG2-E type II integral membrane protein	-0.967463	0.0330051		KIR_Activating_Subgroup_1	Killer-cell immunoglobulin-like receptor activating subgroup I	-0.829249	0.024955
IKZF3	Zinc finger protein aiolos	-1.41965	0.020919		ICAM1	Intracellular adhesion molecule 1	0.296015	0.0193456		LGALS3	Galectin 3	0.0466967	0.0480582		LGALS3	Galectin 3	0.135767	0.00601511
IL19	Interleukin 19	-0.732349	0.00903842		IKZF3	Zinc finger protein aiolos	-0.723965	0.0202323		LILRA4	Leukocyte immunoglobulin-like receptor subfamily A member 4	-0.765681	0.0259328		LILRB2	Leukocyte immunoglobulin-like receptor subfamily B member 2	-2.04162	0.0376777
IL3	Interleukin 3	0.792195	0.0226509		IL1RN	Interleukin 1 receptor antagonist protein	-0.691207	0.0456692		PLAUR	Urokinase plasminogen activator surface receptor	0.555236	0.0354575		LTB4R	Leukotriene B4 receptor 1	-0.418205	0.0314571
ITGA2B	Integrin alpha-IIb	-0.921502	0.0124466		IL23A	Interleukin 23 A	0.56002	0.00330121		TICAM1	TIR-domain containing adapter molecule 1	0.323691	0.0134251		MAPK1	Mitogen activated protein kinase 1	-0.236394	0.00385078
JAK1	Tyrosine protein kinase 1	-0.196367	0.042015		IL4R	Interleukin 4 receptor	0.285257	0.0355642		XCR1	Chemokine XC receptor 1	-0.562112	0.0201699
LILRA5	Leukocyte immunoglobulin-like receptor subfamily A member 5	-0.635615	0.0194168		IL6	Interleukin 6	0.516646	0.0276676
LILRB2	Leukocyte immunoglobulin-like receptor subfamily B member 2	-2.54366	0.027026		IL8	Interleukin 8	1.935	0.0372108
LTB4R2	Leukotriene B4 receptor 2	-0.905604	0.0358089		KIR_Activating_Subgroup_1	Killer-cell immunoglobulin-like receptor activating subgroup I	-0.26706	0.010793
LY96	Lymphocyte antigen 96	1.54147	0.0219425		MALT1	Mucosa-associated lymphoid tissue lymphoma translocation protein 1	-0.129567	0.0486259
NCAM1	Neural cell adhesion molecule 1	0.520553	0.0279118		NFKBIA	NF-kappa B inhibitor alpha	0.447904	0.00513879
NFIL3	Nuclear factor interleukin-3- regulated protein	0.581098	0.00757105		PSMD7	26S proteasome non-ATPase regulatory subunit 7	0.101297	0.0277099
NOTCH2	Neurogenic locus notch homolog protein 2	0.201448	0.044048		RUNX1	Runt-related transcription factor 1	0.337276	0.00741393
NT5E	5’-nucleotidase	0.221073	0.00088284		SLC2A1	Solute carrier family 2, facilitated glucose transporter member 1	0.348971	0.0437587
PLAUR	Urokinase plasminogen activator surface receptor	0.218222	0.0428417		TIRAP	Toll/interleukin-1 receptor domain-containing adapter protein	-0.628912	0.0251222
RUNX1	Runt-related transcription factor 1	0.261204	0.0487394		TNFAIP3	Tumor necrosis factor alpha-induced protein 3	1.44081	0.0441676
SLAMF7	SLAM family member 7	-0.334313	0.0348001
SLC2A1	Solute carrier family 2, facilitated glucose transporter member 1	0.91973	0.00427307
TNFAIP3	Tumor necrosis factor alpha-induced protein 3	1.62282	0.0455475
